# Supplementary material for: South-to-north migration preceded the advent of intensive farming in the Maya region
Source: Nat Commun. 2022 Mar 22;13:1530. doi: 10.1038/s41467-022-29158-y (PMC8940966; doi:10.1038/s41467-022-29158-y)
Supplement: Supplementary file 4 — Supplementary Data 1-8 [file 41467_2022_29158_MOESM4_ESM.xlsx]

## Sheet: Supplementary Data 1
Supplementary Data 1: Library information
Lab library ID	Lab Individual ID	Burial ID	Date (calibrated years BP)	Skeletal Element	C14 dating result	Site	Library protocol	mtDNA coverage	mtDNA consensus match rate (95% CI)	mtDNA haplogroup	Nuclear unique 1240k SNPs hit	Nuclear average coverage	Nuclear damage rate in last base	Nuclear [mean]/median seq length	Nuclear X Hits	Nuclear Y Hits	Sex	Y chr haplogroup	SNPs for X chr contam. estimate	X chr contam. mean	X chr contam. Z-score	Status
S24541.Y1.E1.L1	I24541	MHCP.19.12.17	11970–11410	petrous	10165±50 BP, PSUAMS-8121 (associated charcoal)	Mayahak Cab Pek	double-stranded	0.2637	..	..	2711	0.00228742	0.2805	46.2	34	30	M	..	..	..	..	Partial success; excluded from genome-wide analyses
S13268.Y1.E1.L1	I13268	MHCP.17.1.8	9610–9470	petrous	8565±45 BP, PSUAMS-4290 enamel carbonate	Mayahak Cab Pek	double-stranded	2.582	[0.591,0.847]	C1	31673	0.027	0.311	[44]	538	340	M	..	3	..	..	Success
S13268.Y1.E3.L1	I13268	MHCP.17.1.8	9610–9470	petrous	8565±45 BP, PSUAMS-4290 enamel carbonate	Mayahak Cab Pek	single-stranded	2.747	[0.545, 0.812]	C	32104	0.028	0.246	[42]	558	383	M	..	4	..	..	Success
S13268.Y1.E4.L1	I13268	MHCP.17.1.8	9610–9470	petrous	8565±45 BP, PSUAMS-4290 enamel carbonate	Mayahak Cab Pek	single-stranded	1.73	..	..	19464	0.017	0.247	[41]	372	242	M	Q1a2	7	..	..	Success
S13268.Y1.E5.L1	I13268	MHCP.17.1.8	9610–9470	petrous	8565±45 BP, PSUAMS-4290 enamel carbonate	Mayahak Cab Pek	single-stranded	3.351	[0.567, 0.827]	C1b	37961	0.033	0.245	[42]	711	483	M	Q1a	9	..	..	Success
S13268.Y1.E6.L1	I13268	MHCP.17.1.8	9610–9470	petrous	8565±45 BP, PSUAMS-4290 enamel carbonate	Mayahak Cab Pek	single-stranded	1.73	..	..	22390	0.019091	0.474	40.3	482	321	M	Q1b1a1a	12	..	..	Success
S13268.Y1.E7.L1	I13268	MHCP.17.1.8	9610–9470	petrous	8565±45 BP, PSUAMS-4290 enamel carbonate	Mayahak Cab Pek	single-stranded	2.794	[0.598, 0.846]	C1b	33025	0.028371	0.47	41.2	726	445	M	Q1b1a1a	13	..	..	Success
S24481.Y1.E1.L1	I24481	MHCP 19.13.26	9010–8650	tooth (canine)	8010±45 BP, PSUAMS-7424 (associated charcoal)	Mayahak Cab Pek	double-stranded	0.3295	..	..	2862	0.00254554	0.1885	50.4	89	4	F	..	..	..	..	Fail
S19169.Y1.E1.L1	I19169	MHCP.17.1.c1	8980–8590	petrous	7900±35 BP, PSUAMS-4800	Mayahak Cab Pek	single-stranded	4.145	[0.753, 0.901]	D4h3a	30283	0.026036	0.414	[43]	527	388	M	..	8	..	..	Success
S19169.Y1.E2.L1	I19169	MHCP.17.1.c1	8980–8590	petrous	7900±35 BP, PSUAMS-4800	Mayahak Cab Pek	single-stranded	5.166	[0.817, 0.939]	D4h3a	42979	0.036586	0.441	[44]	819	508	M	..	12	..	..	Success
S19170.Y1.E1.L1	I19170	MHCP.17.1.1b	~8980–8590	petrous	Undated, but first-degree relative of I19169	Mayahak Cab Pek	single-stranded	2.3	[0.909, 0.999]	D4h3a5	15760	0.013239	0.432	41.5	537	12	F	..	..	..	..	Success
S19170.Y1.E2.L1	I19170	MHCP.17.1.1b	~8980–8590	petrous	Undated, but first-degree relative of I19169	Mayahak Cab Pek	single-stranded	1.463	..	..	11729	0.009793	0.484	41.9	400	8	F	..	..	..	..	Success
S19171.Y1.E1.L1	I19170*	MHCP.17.1.1a	~8980–8590	petrous	Undated, but first-degree relative of I19169	Mayahak Cab Pek	single-stranded	4.6	[0.917, 0.991]	D4h3a5	33970	0.029075	0.449	39.9	1284	15	F	..	..	..	..	Success
S19171.Y1.E2.L1	I19170*	MHCP.17.1.1a	~8980–8590	petrous	Undated, but first-degree relative of I19169	Mayahak Cab Pek	single-stranded	1.455	..	..	11703	0.009764	0.475	40.9	442	7	F	..	..	..	..	Success
S20428.Y1.E1.L1	I20428	MHCP.14.1.a5	7150–6880	petrous	6090±25, PSUAMS-6381 (associated charcoal)	Mayahak Cab Pek	single-stranded	3.725	[0.501, 0.777]	D	87273	0.076328	0.446	42.8	1511	1091	M	..	22	..	..	Partial success; damage-restricted; excluded from genome-wide analyses
S20426.Y1.E1.L1	I20426	ST.18.13.a12	5910–5750	petrous	5075±25, PSUAMS-5034 (associated charcoal)	Saki Tzul	single-stranded	0.1107	..	..	789	0.000848	0.03	63.9	28	15	U	..	..	..	..	Fail
S7556.E1.L1	I7556	MHCP.14.1.5b	5670–5590	bone (long bone)	4905±25 BP, UCIAMS-151853	Mayahak Cab Pek	double-stranded	1.07	..	..	..	..	0.079	44	146	87	M	..	2	..	..	Fail
S24540.Y1.E1.L1	I24540	MHCP.19.12.18	5650–5490	petrous	4875±25 BP, PSUAMS-7428 (associated charcoal)	Mayahak Cab Pek	double-stranded	23	[0.982, 0.999]	C	334792	0.417044	0.2425	51.4	14723	230	F	..	..	..	..	Success
S13267.Y1.E1.L1	I13267	MHCP.17.1.7	5590–5330	petrous	4725±25 BP, PSUAMS-3607; 4775±45 BP, UCIAMS-228026	Mayahak Cab Pek	double-stranded	207.9	[0.985,0.998]	C1c	755033	2.198	0.225	[54]	83208	805	F	..	..	..	..	Success
S8040.E1.L1	I8040	MHCP.14.2.4b	5290–5040	bone (radius)	4495±20 BP, PSUAMS-2332	Mayahak Cab Pek	double-stranded	0.673	..	..	0	0	0.039	30	76	1	F	..	..	..	..	Fail
S5454.E1.L1	I5454	MHCP.14.1.1	5270–4880	petrous	4430±20 BP, PSUAMS-2333	Mayahak Cab Pek	double-stranded	59.7	[0.990,1.000]	A2q	642021	1.264	0.201	49	16615	12442	M	Q1a2a1a1	1915	0.007764	3.18513	Success
S3442.E1.L1	I3442	MHCP.14.1.5a	5220–4870	petrous	4415±25 BP, PSUAMS-1402	Mayahak Cab Pek	double-stranded	244	[0.983,0.995]	A2	768172	3.124	0.46	53	21737	16264	M	Q1a2a1a1	..	0.016	..	Success (but unused in analyses because not UDG-treated)
S3442.E1.L2	I3442	MHCP.14.1.5a	5220–4870	petrous	4415±25 BP, PSUAMS-1402	Mayahak Cab Pek	double-stranded	58.8	[0.982,0.994]	A2	1016267	3.60977	0.161	46	29866	20602	M	Q1a2a1a1	6242	0.006268	5.44287	Success
S19942.Y1.E1.L1	I19942	ST.18.11.8	5040–4860	petrous	4390±20 BP, PSUAMS-5896	Saki Tzul	single-stranded	30.71	[0.968, 0.993]	C1c	127136	0.120594	0.398	[44]	4660	60	F	..	..	..	..	Success
S19167.Y1.E1.L1	I19167	MHCP.17.2.11a	4970–4840	petrous	4330±20 BP, PSUAMS-4582	Mayahak Cab Pek	single-stranded	1.287	..	..	15520	0.012919	0.452	[41]	289	235	M	..	1	..	..	Partial success; excluded from genome-wide analyses
S19167.Y1.E2.L1	I19167	MHCP.17.2.11a	4970–4840	petrous	4330±20 BP, PSUAMS-4582	Mayahak Cab Pek	single-stranded	1.706	..	..	19993	0.016727	0.465	[43]	338	254	M	..	5	..	..	Partial success; excluded from genome-wide analyses
S19944.Y1.E1.L1	I19944	ST.18.11.9	4960–4820	petrous	4300±30 BP, PSUAMS-5897	Saki Tzul	single-stranded	4.888	[0.656, 0.868]	C1c	73885	0.06798	0.419	[43]	1305	798	M	Q1a2a	26	..	..	Partial success; damage-restricted; excluded from genome-wide analyses
S7544.E1.L1	I7544	MHCP.98.34.4b	4850–4650	petrous	4210±20 BP, UCIAMS-228020	Mayahak Cab Pek	double-stranded	77.3	[0.948,0.975]	C1c	679123	1.38136	0.151	45	26199	324	F	..	..	..	..	Success
S20430.Y1.E1.L1	I20430	MHCP.98.34.4	~4850–4650	tooth (molar)	Undated (based on associated dated individuals)	Mayahak Cab Pek	single-stranded	0.8583	..	..	1573	0.001313	0.292	49.9	52	2	U	..	..	..	..	Fail
S24542.Y1.E1.L1	I24542	MHCP.19.12.10	4840–4620	petrous	4195±25 BP, PSUAMS-7434 (associated charcoal)	Mayahak Cab Pek	double-stranded	47	[0.832,0.959]	C1c	631607	1.3424	0.224	51.9	47790	679	F	..	..	..	..	Partial success; damage-restricted
S19950.Y1.E1.L1	I19950	ST.17.7.14	4820–4520	petrous	4125±30 BP, PSUAMS-5127	Saki Tzul	single-stranded	39.15	[0.939, 0.969]	D4h3a5	629822	1.33458	0.295	[58]	24720	18798	M	Q1a2a1a1	2270	0.00523	2.75263	Success
S6235.E1.L1	I6235	MHCP.14.1.2a	4790–4420	petrous	4050±30 BP, PSUAMS-1401	Mayahak Cab Pek	double-stranded	99.3	[0.982,0.992]	A2+(64)+@16111	770618	2.46664	0.155	49	21209	15542	M	Q1a2a1a1	3552	0.004984	3.44143	Success
S6236.E1.L1	I6236	ST.16.1.1	4570–4420	petrous	4025±25 BP, PSUAMS-1403	Saki Tzul	double-stranded	105	[0.975,0.989]	C1c	826934	3.91198	0.132	56	31235	301	F	..	..	..	..	Success
S5455.E1.L1	I5455	MHCP.14.2.4a	4530–4420	petrous	4005±20 BP, UCIAMS-186360	Mayahak Cab Pek	double-stranded	31.7	[0.992,1.000]	C1c	754676	2.119	0.19	51	21221	15496	M	Q1a2a1a1	3592	0.006843	4.26684	Success
S7545.E1.L1	I7545	MHCP.98.28.1b	4530–4410	petrous	3990±25 BP, PSUAMS-2148	Mayahak Cab Pek	double-stranded	0.0337	..	..	0	0	0	0	0	0	U	..	..	..	..	Fail
S8041.E1.L1	I8041	MHCP.14.2.4c	4160–3990	bone (ulna)	3735±20 BP, PSUAMS-2681	Mayahak Cab Pek	double-stranded	19.4	[0.984,0.998]	A2+(64)+@16111	68261	0.058948	0.093	43	1443	957	M	Q1a2a1a1	10	..	..	Success
S19949.Y1.E1.L1	I19949	MHCP.17.2.10b	3960–3820	tooth (premolar)	3570±20 BP, PSUAMS-5125	Mayahak Cab Pek	single-stranded	2.678	..	..	831	0.000689	0.241	[52]	30	2	U	..	..	..	..	Fail
S7543.E1.L1	I7543	MHCP.98.34.3a	3970–3730	petrous	3565±20 BP, PSUAMS-4292 enamel carbonate	Mayahak Cab Pek	double-stranded	4.14	[0.516,0.700]	C1c	36701	0.031182	0.126	41	699	544	M	..	4	..	..	Success
S7543.E1.L2	I7543	MHCP.98.34.3a	3970–3730	petrous	3565±20 BP, PSUAMS-4292 enamel carbonate	Mayahak Cab Pek	single-stranded	1.054	..	..	12786	0.010651	0.389	[45]	210	153	M	..	1	..	..	Success
S7543.E1.L3	I7543	MHCP.98.34.3a	3970–3730	petrous	3565±20 BP, PSUAMS-4292 enamel carbonate	Mayahak Cab Pek	single-stranded	1.014	..	..	12140	0.010147	0.397	[44]	217	134	M	..	5	..	..	Success
S7543.E1.L4	I7543	MHCP.98.34.3a	3970–3730	petrous	3565±20 BP, PSUAMS-4292 enamel carbonate	Mayahak Cab Pek	single-stranded	2.174	[0.634, 0.866]	C	27648	0.02318	0.394	[46]	499	327	M	..	4	..	..	Success
S7543.E1.L5	I7543	MHCP.98.34.3a	3970–3730	petrous	3565±20 BP, PSUAMS-4292 enamel carbonate	Mayahak Cab Pek	single-stranded	2.207	[0.491, 0.783]	C1c	28212	0.02366	0.395	[46]	476	359	M	..	2	..	..	Success
*The samples I19170 and I19171 (burials MHCP.17.1.1b and MHCP.17.1.1a) were determined to be the same individual after generating genetic data

## Sheet: Supplementary Data 2
Supplementary Data 2: Individual-level contamination estimates
Individual ID	contamLD CI	mtDNA match CI
MHCP.19.12.17*	[0,0]	n/a (low coverage)
MHCP.17.1.8	[-0.033,0.015]	[0.916,0.974]
MHCP.14.1.6	[0,0.006]	[0.974,0.996]
MHCP.17.1.c1	[0.009,0.083]	[0.942,0.991]
MHCP.17.1.1b	[0,0.082]**	[0.952,0.994]
ST.16.1.3	[0,0.017]	[0.993,1.000]
ST.16.1.2	[0,0.023]	[0.992,1.000]
MHCP.14.1.a5*	[0,0.069]**	[0.501, 0.777]***
MHCP.19.12.18	[-0.022,-0.002]	[0.982,0.999]
MHCP.17.1.7	[0,0.06]	[0.985,0.998]
MHCP.14.1.1	[0,0.016]	[0.990,1.000]
MHCP.14.1.5a	[0,0.014]	[0.982,0.994]
ST.18.11.8	[0,0.031]	[0.968,0.993]
MHCP.17.2.11a*	[0,0]**	[0.831,0.971]
ST.18.11.9*	[0,0.078]	[0.656, 0.868]***
MHCP.98.34.4b	[0,0.014]	[0.948,0.975]
MHCP.19.12.10	[-0.013,0.003]	[0.832,0.959]***
ST.17.7.14	[0.002,0.022]	[0.939,0.969]
MHCP.14.1.2a	[0,0.004]	[0.982,0.992]
ST.16.1.1	[0,0.006]	[0.975,0.989]
MHCP.14.2.4a	[0,0.003]	[0.996,1.000]
MHCP.14.2.4c	[0,0.047]**	[0.984,0.998]
MHCP.98.34.3a	[0,0.025]**	[0.945,0.991]
*Individuals exluded from genome-wide analyses
contamLD CI: 95% confidence interval for contamination proportion as inferred from contamLD; **model misspecification warning
mtDNA match CI: 95% confidence interval for matching of mtDNA reads to consensus sequence (i.e., 1-contamination rate; same as column J from Supplementary Data 1 but inferred from merged data from multiple libraries where applicable); ***data restricted to damaged sequences for analysis due to evidence of contamination

## Sheet: Supplementary Data 3
Supplementary Data 3: Published reference data
Individual ID	Population group	Reference #
B-04.SG	Ancient Baja Mexico	5
MX-01.SG	Ancient Baja Mexico	5
PAPV_114.SG	Ancient Panama	68
PAPV_117.SG	Ancient Panama	68
PAPV_118.SG	Ancient Panama	68
PAPV_146.SG	Ancient Panama	68
PAPV_167.SG	Ancient Panama	68
PAPV_172.SG	Ancient Panama	68
PAPV_173.SG	Ancient Panama	68
PAPV_174.SG	Ancient Panama	68
PAPV_175.SG	Ancient Panama	68
PT-GLG1	Arara	6
I0308	Argentina Arroyo Seco 2 ~7700 BP	2
I0309	Argentina Arroyo Seco 2 ~7700 BP	2
I2230	Argentina Arroyo Seco 2 ~7700 BP	2
I2232	Argentina Arroyo Seco 2 ~7700 BP	2
I7086	Argentina Arroyo Seco 2 ~7700 BP	2
I7088	Argentina Arroyo Seco 2 ~7700 BP	2
I7090	Argentina Arroyo Seco 2 ~7700 BP	2
I8348	Argentina Laguna Chica ~6800 BP	2
I8349	Argentina Laguna Chica ~6800 BP	2
I8350	Argentina Laguna Chica ~6800 BP	2
PT-91YW	Aymara	6
PT-91Z1	Aymara	6
PT-91Z4	Aymara	6
PT-91Z7	Aymara	6
CP18	Brazil Lapa Do Santo ~9600 BP	2
CP21	Brazil Lapa Do Santo ~9600 BP	2
CP22	Brazil Lapa Do Santo ~9600 BP	2
CP23	Brazil Lapa Do Santo ~9600 BP	2
CP25	Brazil Lapa Do Santo ~9600 BP	2
CP26	Brazil Lapa Do Santo ~9600 BP	2
MOS001	Brazil Moraes ~5800 BP	2
Sumidouro4.SG	Brazil Sumidouro ~10100 BP	1
Sumidouro5.SG	Brazil Sumidouro ~10100 BP	1
Sumidouro6.SG	Brazil Sumidouro ~10100 BP	1
Sumidouro7.SG	Brazil Sumidouro ~10100 BP	1
Sumidouro8.SG	Brazil Sumidouro ~10100 BP	1
PT-918U	Bribri	6
PT-918X	Bribri	6
PT-917K	Cabecar	6
PT-917L	Cabecar	6
PT-917M	Cabecar	6
PT-917T	Cabecar	6
PT-917U	Cabecar	6
PT-917V	Cabecar	6
PT-917W	Cabecar	6
PT-917X	Cabecar	6
PT-917Y	Cabecar	6
PT-917Z	Cabecar	6
PT-9181	Cabecar	6
PT-9183	Cabecar	6
PT-9184	Cabecar	6
PT-9185	Cabecar	6
PT-9187	Cabecar	6
PT-918A	Cabecar	6
PT-918B	Cabecar	6
PT-918C	Cabecar	6
PT-918D	Cabecar	6
PT-918F	Cabecar	6
PT-918H	Cabecar	6
PT-918I	Cabecar	6
PT-918L	Cabecar	6
PT-918N	Cabecar	6
PT-GLG7	Chane	6
PT-GLGJ	Chane	6
I11974	Chile Los Rieles ~12000 BP	2
SA5832.SG	Chile Punta Santa Ana ~7300BP	1
PT-911I	Chipewyan	6
S_Chipewyan-1.DG	Chipewyan	71
S_Chipewyan-2.DG	Chipewyan	71
PT-91D9	Embera	6
PT-91DA	Embera	6
PT-91DC	Embera	6
PT-GLGQ	Embera	6
PT-GLH3	Embera	6
4256126387_A	Guahibo	6
4256126451_A	Guahibo	6
4256126566_A	Guahibo	6
4256126568_A	Guahibo	6
4256126575_A	Guahibo	6
4256126576_A	Guahibo	6
PT-GLFI	Guarani	6
PT-GLFU	Guarani	6
PT-GLGV	Guarani	6
PT-917E	Guaymi	6
PT-917F	Guaymi	6
PT-917G	Guaymi	6
PT-917H	Guaymi	6
PT-917I	Guaymi	6
PT-9GRL	Jamamadi	6
PT-9172	Kaqchikel	6
HGDP00995	Karitiana	6
HGDP00998	Karitiana	6
HGDP00999	Karitiana	6
HGDP01001	Karitiana	6
HGDP01003	Karitiana	6
HGDP01006	Karitiana	6
HGDP01010	Karitiana	6
HGDP01012	Karitiana	6
HGDP01013	Karitiana	6
HGDP01014	Karitiana	6
HGDP01015	Karitiana	6
HGDP01018	Karitiana	6
HGDP01019	Karitiana	6
PT-91D6	Kogi	6
PT-GLFW	Kogi	6
PT-GLGL	Kogi	6
PT-GLGX	Kogi	6
PT-9198	Maleku	6
PT-9199	Maleku	6
HGDP00854.SDG	Maya (admixed)	69
HGDP00855.SDG	Maya (admixed)	69
HGDP00856.SDG	Maya (admixed)	69
HGDP00857.SDG	Maya (admixed)	69
HGDP00858.SDG	Maya (admixed)	69
HGDP00859.SDG	Maya (admixed)	69
HGDP00861.SDG	Maya (admixed)	69
HGDP00862.SDG	Maya (admixed)	69
HGDP00863.SDG	Maya (admixed)	69
HGDP00864.SDG	Maya (admixed)	69
HGDP00865.SDG	Maya (admixed)	69
HGDP00868.SDG	Maya (admixed)	69
HGDP00869.SDG	Maya (admixed)	69
HGDP00870.SDG	Maya (admixed)	69
HGDP00872.SDG	Maya (admixed)	69
HGDP00873.SDG	Maya (admixed)	69
HGDP00875.SDG	Maya (admixed)	69
HGDP00877.SDG	Maya (admixed)	69
HGDP00855_masked	Maya (masked)	6
HGDP00856_masked	Maya (masked)	6
HGDP00857_masked	Maya (masked)	6
HGDP00858_masked	Maya (masked)	6
HGDP00859_masked	Maya (masked)	6
HGDP00860_masked	Maya (masked)	6
HGDP00861_masked	Maya (masked)	6
HGDP00862_masked	Maya (masked)	6
HGDP00863_masked	Maya (masked)	6
HGDP00864_masked	Maya (masked)	6
HGDP00868_masked	Maya (masked)	6
HGDP00869_masked	Maya (masked)	6
HGDP00870_masked	Maya (masked)	6
HGDP00871_masked	Maya (masked)	6
HGDP00872_masked	Maya (masked)	6
HGDP00876_masked	Maya (masked)	6
HGDP00877_masked	Maya (masked)	6
S_Mayan-1.DG	Maya (unadmixed)	71
S_Mayan-2.DG	Maya (unadmixed)	71
B-03.SG	Mexico Pericues	5
BC25.SG	Mexico Pericues	3
BC29.SG	Mexico Pericues	3
BC30.SG	Mexico Pericues	3
PT-912T	Mixe	6
PT-912U	Mixe	6
PT-912W	Mixe	6
PT-912Z	Mixe	6
PT-9133	Mixe	6
PT-9134	Mixe	6
PT-9136	Mixe	6
PT-9137	Mixe	6
PT-913B	Mixe	6
S_Mixtec-1.DG	Mixtec	71
S_Nahua-1.DG	Nahua	71
S_Nahua-2.DG	Nahua	71
PT-8ZVJ	Palikur	6
PT-8ZVK	Palikur	6
PT-9GRW	Parakana	6
CP29	Peru Cuncaicha ~9000 BP	2
I0040	Peru Lauricocha ~5800 BP	2
I0038	Peru Lauricocha ~8600 BP	2
I0041	Peru Lauricocha ~8600 BP	2
I0238	Peru Lauricocha ~8600 BP	2
HGDP00702	Piapoco	6
HGDP00704	Piapoco	6
HGDP00706	Piapoco	6
HGDP00708	Piapoco	6
HGDP00710	Piapoco	6
HGDP00970	Piapoco	6
4249815035_A	Pima	6
4249815052_A	Pima	6
4249815114_A	Pima	6
4254930178_A	Pima	6
4254930244_A	Pima	6
4254930270_A	Pima	6
4254930595_A	Pima	6
HGDP01041	Pima	6
HGDP01043	Pima	6
HGDP01044	Pima	6
HGDP01047	Pima	6
HGDP01053	Pima	6
HGDP01056	Pima	6
HGDP01057	Pima	6
4249815288_A	Quechua	6
S_Quechua-2.DG	Quechua	71
S_Quechua-3.DG	Quechua	71
4256126001_A	Surui	6
4256126002_A	Surui	6
4256126004_A	Surui	6
4256126007_A	Surui	6
4256126036_A	Surui	6
4256126086_A	Surui	6
4256126171_A	Surui	6
4256126172_A	Surui	6
4256126173_A	Surui	6
4256126183_A	Surui	6
4256126202_A	Surui	6
4256126311_A	Surui	6
4256126312_A	Surui	6
4256126330_A	Surui	6
4256126341_A	Surui	6
4256126376_A	Surui	6
HGDP00832	Surui	6
HGDP00837	Surui	6
HGDP00838	Surui	6
HGDP00843	Surui	6
HGDP00845	Surui	6
HGDP00846	Surui	6
HGDP00849	Surui	6
HGDP00852	Surui	6
PT-918P	Teribe	6
PT-918Q	Teribe	6
PT-91CY	Ticuna	6
PT-91CZ	Ticuna	6
PT-GLFP	Ticuna	6
PT-GLG2	Ticuna	6
PT-GLGE	Ticuna	6
PT-GLFJ	Toba	6
PT-GLH8	Toba	6
Anzick_realigned.SG	USA Anzick	4
PT-91DH	Waunana	6
PT-91DI	Waunana	6
PT-GLFL	Waunana	6
PT-91DQ	Wayuu	6
PT-91DW	Wayuu	6
PT-9GSB	Wayuu	6
PT-GLFT	Wichi	6
PT-GLG6	Wichi	6
PT-GLGI	Wichi	6
PT-GLGU	Wichi	6
PT-91YI	Yaghan	6
PT-8ZVS	Zapotec	6
PT-8ZVZ	Zapotec	6
S_Zapotec-1.DG	Zapotec	71
S_Zapotec-2.DG	Zapotec	71

## Sheet: Supplementary Data 4
Supplementary Data 4: Outgroup f3-statistics
Test population A	Test population B	Outgroup C	f3(C; A, B)	Std. Err.		Test population A	Test population B	Outgroup C	f3(C; A, B)	Std. Err.
Belize 9,600-7,300 BP	Belize 5,600-3,700 BP	Ancient Alaskans	0.082999	0.001489		Belize 5,600-3,700 BP	Kaqchikel	Ancient Alaskans	0.085847	0.00166
Belize 9,600-7,300 BP	Peru Lauricocha ~8600 BP	Ancient Alaskans	0.081609	0.002084		Belize 5,600-3,700 BP	Maya	Ancient Alaskans	0.085244	0.001541
Belize 9,600-7,300 BP	Chile Los Rieles ~12000 BP	Ancient Alaskans	0.078904	0.00245		Belize 5,600-3,700 BP	Arara	Ancient Alaskans	0.085034	0.001863
Belize 9,600-7,300 BP	Maya	Ancient Alaskans	0.078575	0.001613		Belize 5,600-3,700 BP	Guaymi	Ancient Alaskans	0.08493	0.001558
Belize 9,600-7,300 BP	Brazil Lapa Do Santo ~9600 BP	Ancient Alaskans	0.078417	0.001637		Belize 5,600-3,700 BP	Teribe	Ancient Alaskans	0.084627	0.001608
Belize 9,600-7,300 BP	Arara	Ancient Alaskans	0.078237	0.002089		Belize 5,600-3,700 BP	Bribri	Ancient Alaskans	0.084404	0.001663
Belize 9,600-7,300 BP	Brazil Moraes ~5800 BP	Ancient Alaskans	0.077991	0.002877		Belize 5,600-3,700 BP	Maleku	Ancient Alaskans	0.084252	0.00166
Belize 9,600-7,300 BP	Ancient Panama	Ancient Alaskans	0.077742	0.001798		Belize 5,600-3,700 BP	Cabecar	Ancient Alaskans	0.08418	0.001418
Belize 9,600-7,300 BP	Argentina Arroyo Seco 2 ~7700 BP	Ancient Alaskans	0.077672	0.001749		Belize 5,600-3,700 BP	Ancient Panama	Ancient Alaskans	0.084056	0.00163
Belize 9,600-7,300 BP	Embera	Ancient Alaskans	0.077542	0.00157		Belize 5,600-3,700 BP	Kogi	Ancient Alaskans	0.083883	0.001566
Belize 9,600-7,300 BP	Peru Cuncaicha ~9000 BP	Ancient Alaskans	0.077261	0.00237		Belize 5,600-3,700 BP	Embera	Ancient Alaskans	0.083782	0.001467
Belize 9,600-7,300 BP	Ticuna	Ancient Alaskans	0.077011	0.001627		Belize 5,600-3,700 BP	Wayuu	Ancient Alaskans	0.083624	0.001516
Belize 9,600-7,300 BP	Aymara	Ancient Alaskans	0.076949	0.001597		Belize 5,600-3,700 BP	Waunana	Ancient Alaskans	0.083363	0.001472
Belize 9,600-7,300 BP	Karitiana	Ancient Alaskans	0.076918	0.001593		Belize 5,600-3,700 BP	Belize 9,600-7,300 BP	Ancient Alaskans	0.08309	0.001503
Belize 9,600-7,300 BP	Toba	Ancient Alaskans	0.076818	0.001748		Belize 5,600-3,700 BP	Ticuna	Ancient Alaskans	0.083083	0.00152
Belize 9,600-7,300 BP	Brazil Sumidouro ~10100 BP	Ancient Alaskans	0.07681	0.00176		Belize 5,600-3,700 BP	Karitiana	Ancient Alaskans	0.082946	0.001545
Belize 9,600-7,300 BP	Wayuu	Ancient Alaskans	0.076543	0.00157		Belize 5,600-3,700 BP	Guarani	Ancient Alaskans	0.082864	0.001485
Belize 9,600-7,300 BP	Chane	Ancient Alaskans	0.076541	0.001689		Belize 5,600-3,700 BP	Palikur	Ancient Alaskans	0.082775	0.001598
Belize 9,600-7,300 BP	Chile Punta Santa Ana ~7300BP	Ancient Alaskans	0.076513	0.002303		Belize 5,600-3,700 BP	Toba	Ancient Alaskans	0.082764	0.001586
Belize 9,600-7,300 BP	Jamamadi	Ancient Alaskans	0.076426	0.001968		Belize 5,600-3,700 BP	Guahibo	Ancient Alaskans	0.082267	0.001447
Belize 9,600-7,300 BP	Peru Lauricocha ~5800 BP	Ancient Alaskans	0.076325	0.002328		Belize 5,600-3,700 BP	Wichi	Ancient Alaskans	0.08218	0.001537
Belize 9,600-7,300 BP	Guaymi	Ancient Alaskans	0.076194	0.001648		Belize 5,600-3,700 BP	Chane	Ancient Alaskans	0.082147	0.00155
Belize 9,600-7,300 BP	Kogi	Ancient Alaskans	0.076187	0.001708		Belize 5,600-3,700 BP	Surui	Ancient Alaskans	0.08206	0.00152
Belize 9,600-7,300 BP	Guahibo	Ancient Alaskans	0.076144	0.001491		Belize 5,600-3,700 BP	Piapoco	Ancient Alaskans	0.081827	0.001445
Belize 9,600-7,300 BP	Kaqchikel	Ancient Alaskans	0.076125	0.001841		Belize 5,600-3,700 BP	Parakana	Ancient Alaskans	0.081729	0.001757
Belize 9,600-7,300 BP	Wichi	Ancient Alaskans	0.076121	0.001637		Belize 5,600-3,700 BP	Yaghan	Ancient Alaskans	0.08085	0.001785
Belize 9,600-7,300 BP	Guarani	Ancient Alaskans	0.076098	0.00156		Belize 5,600-3,700 BP	Jamamadi	Ancient Alaskans	0.080532	0.001699
Belize 9,600-7,300 BP	Teribe	Ancient Alaskans	0.076096	0.001831		Belize 5,600-3,700 BP	Peru Lauricocha ~8600 BP	Ancient Alaskans	0.080429	0.001674
Belize 9,600-7,300 BP	Maleku	Ancient Alaskans	0.075981	0.001879		Belize 5,600-3,700 BP	Argentina Arroyo Seco 2 ~7700 BP	Ancient Alaskans	0.080139	0.001556
Belize 9,600-7,300 BP	Palikur	Ancient Alaskans	0.075951	0.001816		Belize 5,600-3,700 BP	Brazil Sumidouro ~10100 BP	Ancient Alaskans	0.080079	0.001555
Belize 9,600-7,300 BP	Cabecar	Ancient Alaskans	0.07576	0.001534		Belize 5,600-3,700 BP	Aymara	Ancient Alaskans	0.07978	0.001455
Belize 9,600-7,300 BP	Yaghan	Ancient Alaskans	0.07565	0.001974		Belize 5,600-3,700 BP	Quechua	Ancient Alaskans	0.079191	0.001464
Belize 9,600-7,300 BP	Parakana	Ancient Alaskans	0.075614	0.001923		Belize 5,600-3,700 BP	Brazil Moraes ~5800 BP	Ancient Alaskans	0.078922	0.002298
Belize 9,600-7,300 BP	Quechua	Ancient Alaskans	0.075547	0.001628		Belize 5,600-3,700 BP	Chile Punta Santa Ana ~7300BP	Ancient Alaskans	0.078775	0.001961
Belize 9,600-7,300 BP	Bribri	Ancient Alaskans	0.075395	0.001778		Belize 5,600-3,700 BP	Brazil Lapa Do Santo ~9600 BP	Ancient Alaskans	0.078747	0.001455
Belize 9,600-7,300 BP	Waunana	Ancient Alaskans	0.075238	0.001641		Belize 5,600-3,700 BP	Chile Los Rieles ~12000 BP	Ancient Alaskans	0.078158	0.002047
Belize 9,600-7,300 BP	Surui	Ancient Alaskans	0.075147	0.001609		Belize 5,600-3,700 BP	Peru Lauricocha ~5800 BP	Ancient Alaskans	0.07792	0.00188
Belize 9,600-7,300 BP	Piapoco	Ancient Alaskans	0.074875	0.001472		Belize 5,600-3,700 BP	Nahua	Ancient Alaskans	0.077682	0.001515
Belize 9,600-7,300 BP	Mixe	Ancient Alaskans	0.073065	0.001488		Belize 5,600-3,700 BP	Mixe	Ancient Alaskans	0.077035	0.001417
Belize 9,600-7,300 BP	Nahua	Ancient Alaskans	0.071767	0.001601		Belize 5,600-3,700 BP	Ancient Baja Mexico	Ancient Alaskans	0.076246	0.002891
Belize 9,600-7,300 BP	Zapotec	Ancient Alaskans	0.071724	0.001437		Belize 5,600-3,700 BP	Zapotec	Ancient Alaskans	0.076129	0.001354
Belize 9,600-7,300 BP	Mixtec	Ancient Alaskans	0.071065	0.001962		Belize 5,600-3,700 BP	Peru Cuncaicha ~9000 BP	Ancient Alaskans	0.076046	0.001927
Belize 9,600-7,300 BP	Argentina Laguna Chica ~6800 BP	Ancient Alaskans	0.070988	0.002165		Belize 5,600-3,700 BP	Mixtec	Ancient Alaskans	0.075127	0.001718
Belize 9,600-7,300 BP	USA Anzick	Ancient Alaskans	0.068249	0.002363		Belize 5,600-3,700 BP	Argentina Laguna Chica ~6800 BP	Ancient Alaskans	0.074044	0.001721
Belize 9,600-7,300 BP	Mexico Pericues	Ancient Alaskans	0.067929	0.002257		Belize 5,600-3,700 BP	Mexico Pericues	Ancient Alaskans	0.072954	0.001798
Belize 9,600-7,300 BP	Ancient Baja Mexico	Ancient Alaskans	0.066601	0.003918		Belize 5,600-3,700 BP	USA Anzick	Ancient Alaskans	0.072717	0.001959
Belize 9,600-7,300 BP	Chipewyan	Ancient Alaskans	0.030263	0.00135		Belize 5,600-3,700 BP	Chipewyan	Ancient Alaskans	0.031795	0.001249

## Sheet: Supplementary Data 5
Supplementary Data 5: F4-statistics comparing 9,600-7,300 BP and 5,600-3,700 BP individuals
Population A	Population B	Population C	Population D	f4(A, B; C, D)	Z-score
Belize 9,600-7,300 BP	Belize 5,600-3,700 BP	Chipewyan	Kaqchikel	0.001979	4.536
Belize 9,600-7,300 BP	Belize 5,600-3,700 BP	Chipewyan	Bribri	0.001828	4.588
Belize 9,600-7,300 BP	Belize 5,600-3,700 BP	Aymara	Kaqchikel	0.001807	4.609
Belize 9,600-7,300 BP	Belize 5,600-3,700 BP	Chipewyan	Guaymi	0.001721	5.02
Belize 9,600-7,300 BP	Belize 5,600-3,700 BP	Chipewyan	Maleku	0.001718	4.146
Belize 9,600-7,300 BP	Belize 5,600-3,700 BP	Mixtec	Kaqchikel	0.001698	3.399
Belize 9,600-7,300 BP	Belize 5,600-3,700 BP	Chipewyan	Teribe	0.001697	4.367
Belize 9,600-7,300 BP	Belize 5,600-3,700 BP	Aymara	Bribri	0.001653	4.857
Belize 9,600-7,300 BP	Belize 5,600-3,700 BP	Chipewyan	Cabecar	0.001646	4.935
Belize 9,600-7,300 BP	Belize 5,600-3,700 BP	Chipewyan	Waunana	0.001621	4.647
Belize 9,600-7,300 BP	Belize 5,600-3,700 BP	Quechua	Kaqchikel	0.001604	4.045
Belize 9,600-7,300 BP	Belize 5,600-3,700 BP	Aymara	Guaymi	0.001547	5.1
Belize 9,600-7,300 BP	Belize 5,600-3,700 BP	Aymara	Maleku	0.001543	4.21
Belize 9,600-7,300 BP	Belize 5,600-3,700 BP	Mixtec	Bribri	0.001531	3.471
Belize 9,600-7,300 BP	Belize 5,600-3,700 BP	Aymara	Teribe	0.001522	4.477
Belize 9,600-7,300 BP	Belize 5,600-3,700 BP	Pima	Kaqchikel	0.001489	3.761
Belize 9,600-7,300 BP	Belize 5,600-3,700 BP	Jamamadi	Kaqchikel	0.001486	2.923
Belize 9,600-7,300 BP	Belize 5,600-3,700 BP	Aymara	Cabecar	0.001471	5.255
Belize 9,600-7,300 BP	Belize 5,600-3,700 BP	Mixe	Kaqchikel	0.001457	3.878
Belize 9,600-7,300 BP	Belize 5,600-3,700 BP	Quechua	Bribri	0.001449	3.947
Belize 9,600-7,300 BP	Belize 5,600-3,700 BP	Aymara	Waunana	0.001447	4.76
Belize 9,600-7,300 BP	Belize 5,600-3,700 BP	Zapotec	Kaqchikel	0.001431	3.668
Belize 9,600-7,300 BP	Belize 5,600-3,700 BP	Chipewyan	Kogi	0.001426	3.876
Belize 9,600-7,300 BP	Belize 5,600-3,700 BP	Mixtec	Maleku	0.001406	3.002
Belize 9,600-7,300 BP	Belize 5,600-3,700 BP	Mixtec	Guaymi	0.001385	3.476
Belize 9,600-7,300 BP	Belize 5,600-3,700 BP	Chipewyan	Arara	0.001349	3.142
Belize 9,600-7,300 BP	Belize 5,600-3,700 BP	Quechua	Guaymi	0.001343	4.146
Belize 9,600-7,300 BP	Belize 5,600-3,700 BP	Jamamadi	Bribri	0.001342	2.881
Belize 9,600-7,300 BP	Belize 5,600-3,700 BP	Quechua	Maleku	0.001339	3.471
Belize 9,600-7,300 BP	Belize 5,600-3,700 BP	Mixtec	Teribe	0.001336	2.977
Belize 9,600-7,300 BP	Belize 5,600-3,700 BP	Mixtec	Cabecar	0.00133	3.402
Belize 9,600-7,300 BP	Belize 5,600-3,700 BP	Mixtec	Waunana	0.001329	3.197
Belize 9,600-7,300 BP	Belize 5,600-3,700 BP	Pima	Bribri	0.001327	3.792
Belize 9,600-7,300 BP	Belize 5,600-3,700 BP	Quechua	Teribe	0.001318	3.636
Belize 9,600-7,300 BP	Belize 5,600-3,700 BP	Mixe	Bribri	0.0013	4.013
Belize 9,600-7,300 BP	Belize 5,600-3,700 BP	Chipewyan	Surui	0.001281	3.807
Belize 9,600-7,300 BP	Belize 5,600-3,700 BP	Quechua	Cabecar	0.001267	4.297
Belize 9,600-7,300 BP	Belize 5,600-3,700 BP	Zapotec	Bribri	0.001259	3.827
Belize 9,600-7,300 BP	Belize 5,600-3,700 BP	Aymara	Kogi	0.00125	3.914
Belize 9,600-7,300 BP	Belize 5,600-3,700 BP	Chipewyan	Piapoco	0.001247	3.976
Belize 9,600-7,300 BP	Belize 5,600-3,700 BP	Quechua	Waunana	0.001243	3.978
Belize 9,600-7,300 BP	Belize 5,600-3,700 BP	Jamamadi	Guaymi	0.001223	2.837
Belize 9,600-7,300 BP	Belize 5,600-3,700 BP	Jamamadi	Teribe	0.001222	2.649
Belize 9,600-7,300 BP	Belize 5,600-3,700 BP	Pima	Guaymi	0.00122	4.191
Belize 9,600-7,300 BP	Belize 5,600-3,700 BP	Jamamadi	Maleku	0.001219	2.577
Belize 9,600-7,300 BP	Belize 5,600-3,700 BP	Pima	Maleku	0.001216	3.366
Belize 9,600-7,300 BP	Belize 5,600-3,700 BP	Chipewyan	Wayuu	0.001215	3.665
Belize 9,600-7,300 BP	Belize 5,600-3,700 BP	Pima	Teribe	0.001196	3.522
Belize 9,600-7,300 BP	Belize 5,600-3,700 BP	Mixe	Guaymi	0.001194	4.482
Belize 9,600-7,300 BP	Belize 5,600-3,700 BP	Mixe	Maleku	0.001191	3.395
Belize 9,600-7,300 BP	Belize 5,600-3,700 BP	Chipewyan	Maya	0.001186	3.471
Belize 9,600-7,300 BP	Belize 5,600-3,700 BP	Mixe	Teribe	0.001169	3.609
Belize 9,600-7,300 BP	Belize 5,600-3,700 BP	Chipewyan	Guarani	0.001168	3.513
Belize 9,600-7,300 BP	Belize 5,600-3,700 BP	Jamamadi	Cabecar	0.001158	2.814
Belize 9,600-7,300 BP	Belize 5,600-3,700 BP	Zapotec	Guaymi	0.001152	3.968
Belize 9,600-7,300 BP	Belize 5,600-3,700 BP	Zapotec	Maleku	0.001148	3.176
Belize 9,600-7,300 BP	Belize 5,600-3,700 BP	Pima	Cabecar	0.001145	4.282
Belize 9,600-7,300 BP	Belize 5,600-3,700 BP	Mixtec	Kogi	0.001143	2.639
Belize 9,600-7,300 BP	Belize 5,600-3,700 BP	Chipewyan	Palikur	0.00114	2.972
Belize 9,600-7,300 BP	Belize 5,600-3,700 BP	Jamamadi	Waunana	0.001128	2.619
Belize 9,600-7,300 BP	Belize 5,600-3,700 BP	Aymara	Arara	0.001128	2.76
Belize 9,600-7,300 BP	Belize 5,600-3,700 BP	Zapotec	Teribe	0.001127	3.253
Belize 9,600-7,300 BP	Belize 5,600-3,700 BP	Pima	Waunana	0.001121	3.638
Belize 9,600-7,300 BP	Belize 5,600-3,700 BP	Mixe	Cabecar	0.001118	4.542
Belize 9,600-7,300 BP	Belize 5,600-3,700 BP	Aymara	Surui	0.001106	3.863
Belize 9,600-7,300 BP	Belize 5,600-3,700 BP	Chipewyan	Toba	0.001106	3.198
Belize 9,600-7,300 BP	Belize 5,600-3,700 BP	Mixe	Waunana	0.001094	3.875
Belize 9,600-7,300 BP	Belize 5,600-3,700 BP	Zapotec	Cabecar	0.001077	4.07
Belize 9,600-7,300 BP	Belize 5,600-3,700 BP	Chipewyan	Wichi	0.001076	3.14
Belize 9,600-7,300 BP	Belize 5,600-3,700 BP	Chipewyan	Guahibo	0.001075	3.426
Belize 9,600-7,300 BP	Belize 5,600-3,700 BP	Chipewyan	Embera	0.001075	3.121
Belize 9,600-7,300 BP	Belize 5,600-3,700 BP	Aymara	Piapoco	0.001073	4.056
Belize 9,600-7,300 BP	Belize 5,600-3,700 BP	Zapotec	Waunana	0.001052	3.602
Belize 9,600-7,300 BP	Belize 5,600-3,700 BP	Chipewyan	Karitiana	0.001045	3.197
Belize 9,600-7,300 BP	Belize 5,600-3,700 BP	Quechua	Kogi	0.001045	2.993
Belize 9,600-7,300 BP	Belize 5,600-3,700 BP	Aymara	Wayuu	0.001041	3.696
Belize 9,600-7,300 BP	Belize 5,600-3,700 BP	Yaghan	Kaqchikel	0.001038	2.063
Belize 9,600-7,300 BP	Belize 5,600-3,700 BP	Chipewyan	Ticuna	0.001033	3.084
Belize 9,600-7,300 BP	Belize 5,600-3,700 BP	Chipewyan	Parakana	0.001027	2.453
Belize 9,600-7,300 BP	Belize 5,600-3,700 BP	Chane	Kaqchikel	0.001024	2.351
Belize 9,600-7,300 BP	Belize 5,600-3,700 BP	Nahua	Kaqchikel	0.001023	2.434
Belize 9,600-7,300 BP	Belize 5,600-3,700 BP	Aymara	Maya	0.00101	3.221
Belize 9,600-7,300 BP	Belize 5,600-3,700 BP	Aymara	Guarani	0.000995	3.529
Belize 9,600-7,300 BP	Belize 5,600-3,700 BP	Mixtec	Arara	0.000988	1.906
Belize 9,600-7,300 BP	Belize 5,600-3,700 BP	Chipewyan	Yaghan	0.000986	2.271
Belize 9,600-7,300 BP	Belize 5,600-3,700 BP	Aymara	Palikur	0.000964	2.817
Belize 9,600-7,300 BP	Belize 5,600-3,700 BP	Quechua	Arara	0.000964	2.261
Belize 9,600-7,300 BP	Belize 5,600-3,700 BP	Chipewyan	Nahua	0.000962	2.915
Belize 9,600-7,300 BP	Belize 5,600-3,700 BP	Ticuna	Kaqchikel	0.000962	2.422
Belize 9,600-7,300 BP	Belize 5,600-3,700 BP	Chipewyan	Chane	0.000962	2.683
Belize 9,600-7,300 BP	Belize 5,600-3,700 BP	Mixtec	Piapoco	0.000954	2.51
Belize 9,600-7,300 BP	Belize 5,600-3,700 BP	Parakana	Kaqchikel	0.000943	1.975
Belize 9,600-7,300 BP	Belize 5,600-3,700 BP	Karitiana	Kaqchikel	0.000938	2.377
Belize 9,600-7,300 BP	Belize 5,600-3,700 BP	Aymara	Toba	0.000933	2.898
Belize 9,600-7,300 BP	Belize 5,600-3,700 BP	Mixtec	Surui	0.000933	2.269
Belize 9,600-7,300 BP	Belize 5,600-3,700 BP	Jamamadi	Kogi	0.000932	2.099
Belize 9,600-7,300 BP	Belize 5,600-3,700 BP	Pima	Kogi	0.000923	2.828
Belize 9,600-7,300 BP	Belize 5,600-3,700 BP	Embera	Kaqchikel	0.000911	2.236
Belize 9,600-7,300 BP	Belize 5,600-3,700 BP	Guahibo	Kaqchikel	0.000909	2.329
Belize 9,600-7,300 BP	Belize 5,600-3,700 BP	Aymara	Wichi	0.000902	3.008
Belize 9,600-7,300 BP	Belize 5,600-3,700 BP	Quechua	Surui	0.000902	2.977
Belize 9,600-7,300 BP	Belize 5,600-3,700 BP	Wichi	Kaqchikel	0.000902	2.19
Belize 9,600-7,300 BP	Belize 5,600-3,700 BP	Aymara	Embera	0.000901	3.184
Belize 9,600-7,300 BP	Belize 5,600-3,700 BP	Aymara	Guahibo	0.0009	3.34
Belize 9,600-7,300 BP	Belize 5,600-3,700 BP	Mixe	Kogi	0.000897	2.985
Belize 9,600-7,300 BP	Belize 5,600-3,700 BP	Toba	Kaqchikel	0.000889	1.998
Belize 9,600-7,300 BP	Belize 5,600-3,700 BP	Mixtec	Maya	0.000886	2.134
Belize 9,600-7,300 BP	Belize 5,600-3,700 BP	Quechua	Maya	0.000884	2.703
Belize 9,600-7,300 BP	Belize 5,600-3,700 BP	Nahua	Bribri	0.000875	2.283
Belize 9,600-7,300 BP	Belize 5,600-3,700 BP	Aymara	Parakana	0.000874	2.267
Belize 9,600-7,300 BP	Belize 5,600-3,700 BP	Mixtec	Wayuu	0.000873	2.105
Belize 9,600-7,300 BP	Belize 5,600-3,700 BP	Aymara	Karitiana	0.000872	3.018
Belize 9,600-7,300 BP	Belize 5,600-3,700 BP	Palikur	Kaqchikel	0.000871	1.962
Belize 9,600-7,300 BP	Belize 5,600-3,700 BP	Quechua	Piapoco	0.000869	3.113
Belize 9,600-7,300 BP	Belize 5,600-3,700 BP	Chane	Bribri	0.000863	2.27
Belize 9,600-7,300 BP	Belize 5,600-3,700 BP	Aymara	Ticuna	0.000858	2.903
Belize 9,600-7,300 BP	Belize 5,600-3,700 BP	Zapotec	Kogi	0.000854	2.685
Belize 9,600-7,300 BP	Belize 5,600-3,700 BP	Mixtec	Guarani	0.000847	2.093
Belize 9,600-7,300 BP	Belize 5,600-3,700 BP	Yaghan	Bribri	0.000846	1.81
Belize 9,600-7,300 BP	Belize 5,600-3,700 BP	Quechua	Wayuu	0.000837	2.73
Belize 9,600-7,300 BP	Belize 5,600-3,700 BP	Guarani	Kaqchikel	0.000834	2.076
Belize 9,600-7,300 BP	Belize 5,600-3,700 BP	Mixe	Arara	0.00083	2.072
Belize 9,600-7,300 BP	Belize 5,600-3,700 BP	Maya	Kaqchikel	0.000828	1.983
Belize 9,600-7,300 BP	Belize 5,600-3,700 BP	Aymara	Yaghan	0.000814	2.002
Belize 9,600-7,300 BP	Belize 5,600-3,700 BP	Pima	Arara	0.00081	2.009
Belize 9,600-7,300 BP	Belize 5,600-3,700 BP	Mixtec	Palikur	0.000809	1.775
Belize 9,600-7,300 BP	Belize 5,600-3,700 BP	Zapotec	Arara	0.000809	2.03
Belize 9,600-7,300 BP	Belize 5,600-3,700 BP	Jamamadi	Arara	0.000804	1.613
Belize 9,600-7,300 BP	Belize 5,600-3,700 BP	Ticuna	Bribri	0.000795	2.183
Belize 9,600-7,300 BP	Belize 5,600-3,700 BP	Jamamadi	Surui	0.000793	1.914
Belize 9,600-7,300 BP	Belize 5,600-3,700 BP	Aymara	Nahua	0.000789	2.633
Belize 9,600-7,300 BP	Belize 5,600-3,700 BP	Aymara	Chane	0.000789	2.473
Belize 9,600-7,300 BP	Belize 5,600-3,700 BP	Quechua	Guarani	0.000789	2.672
Belize 9,600-7,300 BP	Belize 5,600-3,700 BP	Parakana	Bribri	0.000783	1.772
Belize 9,600-7,300 BP	Belize 5,600-3,700 BP	Karitiana	Bribri	0.000782	2.154
Belize 9,600-7,300 BP	Belize 5,600-3,700 BP	Pima	Surui	0.000779	2.682
Belize 9,600-7,300 BP	Belize 5,600-3,700 BP	Mixtec	Toba	0.000779	1.829
Belize 9,600-7,300 BP	Belize 5,600-3,700 BP	Jamamadi	Piapoco	0.000769	1.932
Belize 9,600-7,300 BP	Belize 5,600-3,700 BP	Wayuu	Kaqchikel	0.000763	1.83
Belize 9,600-7,300 BP	Belize 5,600-3,700 BP	Chane	Guaymi	0.000759	2.223
Belize 9,600-7,300 BP	Belize 5,600-3,700 BP	Mixtec	Guahibo	0.000758	1.909
Belize 9,600-7,300 BP	Belize 5,600-3,700 BP	Piapoco	Kaqchikel	0.000758	1.959
Belize 9,600-7,300 BP	Belize 5,600-3,700 BP	Quechua	Palikur	0.000757	2.114
Belize 9,600-7,300 BP	Belize 5,600-3,700 BP	Mixtec	Wichi	0.000755	1.785
Belize 9,600-7,300 BP	Belize 5,600-3,700 BP	Chane	Maleku	0.000753	1.86
Belize 9,600-7,300 BP	Belize 5,600-3,700 BP	Guahibo	Bribri	0.000753	2.176
Belize 9,600-7,300 BP	Belize 5,600-3,700 BP	Embera	Bribri	0.000753	2.292
Belize 9,600-7,300 BP	Belize 5,600-3,700 BP	Mixe	Surui	0.000752	2.796
Belize 9,600-7,300 BP	Belize 5,600-3,700 BP	Mixtec	Embera	0.000752	1.841
Belize 9,600-7,300 BP	Belize 5,600-3,700 BP	Wichi	Bribri	0.000751	2.101
Belize 9,600-7,300 BP	Belize 5,600-3,700 BP	Nahua	Maleku	0.000749	1.922
Belize 9,600-7,300 BP	Belize 5,600-3,700 BP	Pima	Piapoco	0.000746	2.843
Belize 9,600-7,300 BP	Belize 5,600-3,700 BP	Yaghan	Guaymi	0.000737	1.749
Belize 9,600-7,300 BP	Belize 5,600-3,700 BP	Yaghan	Maleku	0.000733	1.502
Belize 9,600-7,300 BP	Belize 5,600-3,700 BP	Chane	Teribe	0.000732	1.95
Belize 9,600-7,300 BP	Belize 5,600-3,700 BP	Jamamadi	Wayuu	0.000732	1.73
Belize 9,600-7,300 BP	Belize 5,600-3,700 BP	Quechua	Toba	0.000727	2.176
Belize 9,600-7,300 BP	Belize 5,600-3,700 BP	Nahua	Guaymi	0.000724	2.313
Belize 9,600-7,300 BP	Belize 5,600-3,700 BP	Toba	Bribri	0.000721	1.956
Belize 9,600-7,300 BP	Belize 5,600-3,700 BP	Mixe	Piapoco	0.000719	2.943
Belize 9,600-7,300 BP	Belize 5,600-3,700 BP	Mixtec	Parakana	0.000715	1.479
Belize 9,600-7,300 BP	Belize 5,600-3,700 BP	Pima	Wayuu	0.000714	2.405
Belize 9,600-7,300 BP	Belize 5,600-3,700 BP	Mixtec	Ticuna	0.000714	1.718
Belize 9,600-7,300 BP	Belize 5,600-3,700 BP	Yaghan	Teribe	0.000714	1.55
Belize 9,600-7,300 BP	Belize 5,600-3,700 BP	Jamamadi	Maya	0.000711	1.619
Belize 9,600-7,300 BP	Belize 5,600-3,700 BP	Zapotec	Surui	0.000711	2.525
Belize 9,600-7,300 BP	Belize 5,600-3,700 BP	Surui	Kaqchikel	0.00071	1.778
Belize 9,600-7,300 BP	Belize 5,600-3,700 BP	Pima	Maya	0.000704	2.284
Belize 9,600-7,300 BP	Belize 5,600-3,700 BP	Quechua	Wichi	0.000698	2.153
Belize 9,600-7,300 BP	Belize 5,600-3,700 BP	Quechua	Embera	0.000697	2.302
Belize 9,600-7,300 BP	Belize 5,600-3,700 BP	Quechua	Guahibo	0.000696	2.355
Belize 9,600-7,300 BP	Belize 5,600-3,700 BP	Palikur	Bribri	0.000692	1.791
Belize 9,600-7,300 BP	Belize 5,600-3,700 BP	Mixtec	Yaghan	0.000689	1.395
Belize 9,600-7,300 BP	Belize 5,600-3,700 BP	Ticuna	Guaymi	0.000689	2.211
Belize 9,600-7,300 BP	Belize 5,600-3,700 BP	Mixe	Wayuu	0.000688	2.53
Belize 9,600-7,300 BP	Belize 5,600-3,700 BP	Jamamadi	Guarani	0.000687	1.673
Belize 9,600-7,300 BP	Belize 5,600-3,700 BP	Mixe	Maya	0.000687	2.445
Belize 9,600-7,300 BP	Belize 5,600-3,700 BP	Ticuna	Maleku	0.000686	1.783
Belize 9,600-7,300 BP	Belize 5,600-3,700 BP	Chane	Cabecar	0.00068	2.131
Belize 9,600-7,300 BP	Belize 5,600-3,700 BP	Zapotec	Maya	0.000678	2.319
Belize 9,600-7,300 BP	Belize 5,600-3,700 BP	Zapotec	Piapoco	0.000678	2.579
Belize 9,600-7,300 BP	Belize 5,600-3,700 BP	Nahua	Teribe	0.000677	1.847
Belize 9,600-7,300 BP	Belize 5,600-3,700 BP	Karitiana	Guaymi	0.000675	2.151
Belize 9,600-7,300 BP	Belize 5,600-3,700 BP	Karitiana	Maleku	0.000671	1.771
Belize 9,600-7,300 BP	Belize 5,600-3,700 BP	Arara	Kaqchikel	0.000669	1.379
Belize 9,600-7,300 BP	Belize 5,600-3,700 BP	Nahua	Cabecar	0.000669	2.149
Belize 9,600-7,300 BP	Belize 5,600-3,700 BP	Quechua	Karitiana	0.000668	2.13
Belize 9,600-7,300 BP	Belize 5,600-3,700 BP	Mixtec	Karitiana	0.000667	1.656
Belize 9,600-7,300 BP	Belize 5,600-3,700 BP	Pima	Guarani	0.000667	2.338
Belize 9,600-7,300 BP	Belize 5,600-3,700 BP	Nahua	Waunana	0.000666	2.053
Belize 9,600-7,300 BP	Belize 5,600-3,700 BP	Ticuna	Teribe	0.000664	1.856
Belize 9,600-7,300 BP	Belize 5,600-3,700 BP	Quechua	Nahua	0.000663	2.077
Belize 9,600-7,300 BP	Belize 5,600-3,700 BP	Guarani	Bribri	0.000659	1.823
Belize 9,600-7,300 BP	Belize 5,600-3,700 BP	Parakana	Maleku	0.000657	1.424
Belize 9,600-7,300 BP	Belize 5,600-3,700 BP	Mixtec	Nahua	0.000656	1.593
Belize 9,600-7,300 BP	Belize 5,600-3,700 BP	Yaghan	Cabecar	0.000656	1.575
Belize 9,600-7,300 BP	Belize 5,600-3,700 BP	Maya	Bribri	0.000656	1.775
Belize 9,600-7,300 BP	Belize 5,600-3,700 BP	Chane	Waunana	0.000655	1.966
Belize 9,600-7,300 BP	Belize 5,600-3,700 BP	Quechua	Ticuna	0.000654	2.054
Belize 9,600-7,300 BP	Belize 5,600-3,700 BP	Quechua	Parakana	0.000652	1.661
Belize 9,600-7,300 BP	Belize 5,600-3,700 BP	Karitiana	Teribe	0.000651	1.859
Belize 9,600-7,300 BP	Belize 5,600-3,700 BP	Guahibo	Guaymi	0.000647	2.242
Belize 9,600-7,300 BP	Belize 5,600-3,700 BP	Embera	Guaymi	0.000646	2.301
Belize 9,600-7,300 BP	Belize 5,600-3,700 BP	Zapotec	Wayuu	0.000646	2.259
Belize 9,600-7,300 BP	Belize 5,600-3,700 BP	Wichi	Guaymi	0.000645	2.058
Belize 9,600-7,300 BP	Belize 5,600-3,700 BP	Guahibo	Maleku	0.000643	1.788
Belize 9,600-7,300 BP	Belize 5,600-3,700 BP	Embera	Maleku	0.000643	1.787
Belize 9,600-7,300 BP	Belize 5,600-3,700 BP	Wichi	Maleku	0.000641	1.627
Belize 9,600-7,300 BP	Belize 5,600-3,700 BP	Mixe	Guarani	0.000641	2.393
Belize 9,600-7,300 BP	Belize 5,600-3,700 BP	Parakana	Guaymi	0.000639	1.536
Belize 9,600-7,300 BP	Belize 5,600-3,700 BP	Jamamadi	Palikur	0.000638	1.368
Belize 9,600-7,300 BP	Belize 5,600-3,700 BP	Pima	Palikur	0.000637	1.791
Belize 9,600-7,300 BP	Belize 5,600-3,700 BP	Yaghan	Waunana	0.000634	1.499
Belize 9,600-7,300 BP	Belize 5,600-3,700 BP	Parakana	Teribe	0.00063	1.424
Belize 9,600-7,300 BP	Belize 5,600-3,700 BP	Guahibo	Teribe	0.000622	1.818
Belize 9,600-7,300 BP	Belize 5,600-3,700 BP	Embera	Teribe	0.000621	1.821
Belize 9,600-7,300 BP	Belize 5,600-3,700 BP	Wichi	Teribe	0.00062	1.706
Belize 9,600-7,300 BP	Belize 5,600-3,700 BP	Jamamadi	Toba	0.000618	1.387
Belize 9,600-7,300 BP	Belize 5,600-3,700 BP	Toba	Guaymi	0.000615	1.863
Belize 9,600-7,300 BP	Belize 5,600-3,700 BP	Ticuna	Cabecar	0.000613	2.05
Belize 9,600-7,300 BP	Belize 5,600-3,700 BP	Wayuu	Bribri	0.000612	1.806
Belize 9,600-7,300 BP	Belize 5,600-3,700 BP	Toba	Maleku	0.000611	1.56
Belize 9,600-7,300 BP	Belize 5,600-3,700 BP	Quechua	Yaghan	0.000608	1.456
Belize 9,600-7,300 BP	Belize 5,600-3,700 BP	Mixe	Palikur	0.000607	1.827
Belize 9,600-7,300 BP	Belize 5,600-3,700 BP	Mixtec	Chane	0.000606	1.439
Belize 9,600-7,300 BP	Belize 5,600-3,700 BP	Pima	Toba	0.000605	1.944
Belize 9,600-7,300 BP	Belize 5,600-3,700 BP	Karitiana	Cabecar	0.0006	2.023
Belize 9,600-7,300 BP	Belize 5,600-3,700 BP	Zapotec	Guarani	0.000599	2.225
Belize 9,600-7,300 BP	Belize 5,600-3,700 BP	Jamamadi	Guahibo	0.000595	1.461
Belize 9,600-7,300 BP	Belize 5,600-3,700 BP	Jamamadi	Wichi	0.000591	1.412
Belize 9,600-7,300 BP	Belize 5,600-3,700 BP	Toba	Teribe	0.000591	1.595
Belize 9,600-7,300 BP	Belize 5,600-3,700 BP	Ticuna	Waunana	0.000589	1.89
Belize 9,600-7,300 BP	Belize 5,600-3,700 BP	Parakana	Cabecar	0.000589	1.516
Belize 9,600-7,300 BP	Belize 5,600-3,700 BP	Quechua	Chane	0.000587	1.752
Belize 9,600-7,300 BP	Belize 5,600-3,700 BP	Jamamadi	Embera	0.000585	1.427
Belize 9,600-7,300 BP	Belize 5,600-3,700 BP	Piapoco	Bribri	0.000581	1.719
Belize 9,600-7,300 BP	Belize 5,600-3,700 BP	Palikur	Maleku	0.00058	1.358
Belize 9,600-7,300 BP	Belize 5,600-3,700 BP	Palikur	Guaymi	0.00058	1.587
Belize 9,600-7,300 BP	Belize 5,600-3,700 BP	Mixe	Toba	0.000579	2.043
Belize 9,600-7,300 BP	Belize 5,600-3,700 BP	Pima	Wichi	0.000575	1.936
Belize 9,600-7,300 BP	Belize 5,600-3,700 BP	Karitiana	Waunana	0.000575	1.848
Belize 9,600-7,300 BP	Belize 5,600-3,700 BP	Pima	Embera	0.000574	1.938
Belize 9,600-7,300 BP	Belize 5,600-3,700 BP	Pima	Guahibo	0.000573	2.162
Belize 9,600-7,300 BP	Belize 5,600-3,700 BP	Kogi	Kaqchikel	0.000571	1.279
Belize 9,600-7,300 BP	Belize 5,600-3,700 BP	Zapotec	Palikur	0.000571	1.701
Belize 9,600-7,300 BP	Belize 5,600-3,700 BP	Guahibo	Cabecar	0.000571	2.08
Belize 9,600-7,300 BP	Belize 5,600-3,700 BP	Embera	Cabecar	0.000571	2.113
Belize 9,600-7,300 BP	Belize 5,600-3,700 BP	Chipewyan	Zapotec	0.000569	1.866
Belize 9,600-7,300 BP	Belize 5,600-3,700 BP	Jamamadi	Karitiana	0.000569	1.336
Belize 9,600-7,300 BP	Belize 5,600-3,700 BP	Wichi	Cabecar	0.000569	1.884
Belize 9,600-7,300 BP	Belize 5,600-3,700 BP	Palikur	Teribe	0.000561	1.385
Belize 9,600-7,300 BP	Belize 5,600-3,700 BP	Guarani	Guaymi	0.000554	1.83
Belize 9,600-7,300 BP	Belize 5,600-3,700 BP	Mixe	Wichi	0.000549	1.966
Belize 9,600-7,300 BP	Belize 5,600-3,700 BP	Guarani	Maleku	0.000548	1.471
Belize 9,600-7,300 BP	Belize 5,600-3,700 BP	Parakana	Waunana	0.000548	1.363
Belize 9,600-7,300 BP	Belize 5,600-3,700 BP	Surui	Bribri	0.000548	1.541
Belize 9,600-7,300 BP	Belize 5,600-3,700 BP	Mixe	Embera	0.000548	2.027
Belize 9,600-7,300 BP	Belize 5,600-3,700 BP	Guahibo	Waunana	0.000547	1.874
Belize 9,600-7,300 BP	Belize 5,600-3,700 BP	Pima	Parakana	0.000547	1.39
Belize 9,600-7,300 BP	Belize 5,600-3,700 BP	Mixe	Guahibo	0.000547	2.208
Belize 9,600-7,300 BP	Belize 5,600-3,700 BP	Embera	Waunana	0.000546	1.998
Belize 9,600-7,300 BP	Belize 5,600-3,700 BP	Jamamadi	Ticuna	0.000546	1.264
Belize 9,600-7,300 BP	Belize 5,600-3,700 BP	Wichi	Waunana	0.000545	1.669
Belize 9,600-7,300 BP	Belize 5,600-3,700 BP	Pima	Karitiana	0.000545	1.835
Belize 9,600-7,300 BP	Belize 5,600-3,700 BP	Toba	Cabecar	0.000539	1.745
Belize 9,600-7,300 BP	Belize 5,600-3,700 BP	Zapotec	Toba	0.000536	1.767
Belize 9,600-7,300 BP	Belize 5,600-3,700 BP	Pima	Ticuna	0.000531	1.765
Belize 9,600-7,300 BP	Belize 5,600-3,700 BP	Maya	Maleku	0.00053	1.315
Belize 9,600-7,300 BP	Belize 5,600-3,700 BP	Guarani	Teribe	0.000529	1.501
Belize 9,600-7,300 BP	Belize 5,600-3,700 BP	Chipewyan	Mixe	0.000528	1.742
Belize 9,600-7,300 BP	Belize 5,600-3,700 BP	Jamamadi	Parakana	0.000521	1.141
Belize 9,600-7,300 BP	Belize 5,600-3,700 BP	Mixe	Karitiana	0.000519	1.89
Belize 9,600-7,300 BP	Belize 5,600-3,700 BP	Toba	Waunana	0.000517	1.545
Belize 9,600-7,300 BP	Belize 5,600-3,700 BP	Palikur	Cabecar	0.000508	1.5
Belize 9,600-7,300 BP	Belize 5,600-3,700 BP	Zapotec	Wichi	0.000508	1.698
Belize 9,600-7,300 BP	Belize 5,600-3,700 BP	Zapotec	Embera	0.000506	1.732
Belize 9,600-7,300 BP	Belize 5,600-3,700 BP	Wayuu	Guaymi	0.000506	1.737
Belize 9,600-7,300 BP	Belize 5,600-3,700 BP	Zapotec	Guahibo	0.000506	1.867
Belize 9,600-7,300 BP	Belize 5,600-3,700 BP	Mixe	Ticuna	0.000505	1.908
Belize 9,600-7,300 BP	Belize 5,600-3,700 BP	Wayuu	Maleku	0.000503	1.37
Belize 9,600-7,300 BP	Belize 5,600-3,700 BP	Maya	Guaymi	0.000503	1.523
Belize 9,600-7,300 BP	Belize 5,600-3,700 BP	Mixe	Parakana	0.000502	1.376
Belize 9,600-7,300 BP	Belize 5,600-3,700 BP	Chipewyan	Pima	0.000501	1.623
Belize 9,600-7,300 BP	Belize 5,600-3,700 BP	Zapotec	Parakana	0.000497	1.311
Belize 9,600-7,300 BP	Belize 5,600-3,700 BP	Chipewyan	Jamamadi	0.000495	1.15
Belize 9,600-7,300 BP	Belize 5,600-3,700 BP	Jamamadi	Yaghan	0.000495	0.999
Belize 9,600-7,300 BP	Belize 5,600-3,700 BP	Jamamadi	Nahua	0.000494	1.173
Belize 9,600-7,300 BP	Belize 5,600-3,700 BP	Palikur	Waunana	0.000485	1.365
Belize 9,600-7,300 BP	Belize 5,600-3,700 BP	Pima	Yaghan	0.000482	1.186
Belize 9,600-7,300 BP	Belize 5,600-3,700 BP	Jamamadi	Chane	0.000482	1.128
Belize 9,600-7,300 BP	Belize 5,600-3,700 BP	Pima	Nahua	0.000482	1.662
Belize 9,600-7,300 BP	Belize 5,600-3,700 BP	Nahua	Kogi	0.00048	1.372
Belize 9,600-7,300 BP	Belize 5,600-3,700 BP	Wayuu	Teribe	0.00048	1.412
Belize 9,600-7,300 BP	Belize 5,600-3,700 BP	Guarani	Cabecar	0.000477	1.676
Belize 9,600-7,300 BP	Belize 5,600-3,700 BP	Zapotec	Karitiana	0.000477	1.717
Belize 9,600-7,300 BP	Belize 5,600-3,700 BP	Piapoco	Guaymi	0.000474	1.606
Belize 9,600-7,300 BP	Belize 5,600-3,700 BP	Piapoco	Maleku	0.000472	1.361
Belize 9,600-7,300 BP	Belize 5,600-3,700 BP	Mixe	Nahua	0.000465	1.713
Belize 9,600-7,300 BP	Belize 5,600-3,700 BP	Chane	Kogi	0.000464	1.286
Belize 9,600-7,300 BP	Belize 5,600-3,700 BP	Pima	Chane	0.000464	1.399
Belize 9,600-7,300 BP	Belize 5,600-3,700 BP	Zapotec	Ticuna	0.000464	1.606
Belize 9,600-7,300 BP	Belize 5,600-3,700 BP	Mixe	Yaghan	0.000461	1.156
Belize 9,600-7,300 BP	Belize 5,600-3,700 BP	Zapotec	Nahua	0.000456	1.603
Belize 9,600-7,300 BP	Belize 5,600-3,700 BP	Maya	Teribe	0.000453	1.205
Belize 9,600-7,300 BP	Belize 5,600-3,700 BP	Guarani	Waunana	0.000452	1.459
Belize 9,600-7,300 BP	Belize 5,600-3,700 BP	Piapoco	Teribe	0.00045	1.321
Belize 9,600-7,300 BP	Belize 5,600-3,700 BP	Maya	Cabecar	0.000448	1.413
Belize 9,600-7,300 BP	Belize 5,600-3,700 BP	Parakana	Arara	0.000447	0.933
Belize 9,600-7,300 BP	Belize 5,600-3,700 BP	Maya	Waunana	0.000443	1.331
Belize 9,600-7,300 BP	Belize 5,600-3,700 BP	Arara	Bribri	0.000443	0.963
Belize 9,600-7,300 BP	Belize 5,600-3,700 BP	Surui	Guaymi	0.000441	1.466
Belize 9,600-7,300 BP	Belize 5,600-3,700 BP	Surui	Maleku	0.000438	1.175
Belize 9,600-7,300 BP	Belize 5,600-3,700 BP	Mixe	Chane	0.000437	1.445
Belize 9,600-7,300 BP	Belize 5,600-3,700 BP	Yaghan	Kogi	0.000431	0.963
Belize 9,600-7,300 BP	Belize 5,600-3,700 BP	Wayuu	Cabecar	0.00043	1.614
Belize 9,600-7,300 BP	Belize 5,600-3,700 BP	Surui	Teribe	0.000416	1.18
Belize 9,600-7,300 BP	Belize 5,600-3,700 BP	Zapotec	Yaghan	0.000413	1.008
Belize 9,600-7,300 BP	Belize 5,600-3,700 BP	Wayuu	Waunana	0.000406	1.339
Belize 9,600-7,300 BP	Belize 5,600-3,700 BP	Kogi	Bribri	0.000403	1.146
Belize 9,600-7,300 BP	Belize 5,600-3,700 BP	Piapoco	Cabecar	0.000399	1.505
Belize 9,600-7,300 BP	Belize 5,600-3,700 BP	Zapotec	Chane	0.000395	1.225
Belize 9,600-7,300 BP	Belize 5,600-3,700 BP	Aymara	Zapotec	0.000394	1.529
Belize 9,600-7,300 BP	Belize 5,600-3,700 BP	Ticuna	Kogi	0.000393	1.172
Belize 9,600-7,300 BP	Belize 5,600-3,700 BP	Karitiana	Kogi	0.000379	1.086
Belize 9,600-7,300 BP	Belize 5,600-3,700 BP	Chipewyan	Quechua	0.000378	1.166
Belize 9,600-7,300 BP	Belize 5,600-3,700 BP	Piapoco	Waunana	0.000375	1.308
Belize 9,600-7,300 BP	Belize 5,600-3,700 BP	Parakana	Kogi	0.000373	0.899
Belize 9,600-7,300 BP	Belize 5,600-3,700 BP	Surui	Cabecar	0.000366	1.278
Belize 9,600-7,300 BP	Belize 5,600-3,700 BP	Chane	Arara	0.000364	0.867
Belize 9,600-7,300 BP	Belize 5,600-3,700 BP	Waunana	Kaqchikel	0.000363	0.862
Belize 9,600-7,300 BP	Belize 5,600-3,700 BP	Karitiana	Arara	0.000358	0.913
Belize 9,600-7,300 BP	Belize 5,600-3,700 BP	Guahibo	Arara	0.000355	0.886
Belize 9,600-7,300 BP	Belize 5,600-3,700 BP	Aymara	Mixe	0.000353	1.457
Belize 9,600-7,300 BP	Belize 5,600-3,700 BP	Guahibo	Kogi	0.00035	1.087
Belize 9,600-7,300 BP	Belize 5,600-3,700 BP	Embera	Kogi	0.00035	1.064
Belize 9,600-7,300 BP	Belize 5,600-3,700 BP	Yaghan	Arara	0.000348	0.659
Belize 9,600-7,300 BP	Belize 5,600-3,700 BP	Wichi	Kogi	0.000348	0.987
Belize 9,600-7,300 BP	Belize 5,600-3,700 BP	Cabecar	Kaqchikel	0.000344	0.893
Belize 9,600-7,300 BP	Belize 5,600-3,700 BP	Surui	Waunana	0.000342	1.099
Belize 9,600-7,300 BP	Belize 5,600-3,700 BP	Aymara	Pima	0.000327	1.191
Belize 9,600-7,300 BP	Belize 5,600-3,700 BP	Toba	Kogi	0.000323	0.894
Belize 9,600-7,300 BP	Belize 5,600-3,700 BP	Chane	Surui	0.000317	0.957
Belize 9,600-7,300 BP	Belize 5,600-3,700 BP	Arara	Teribe	0.000314	0.707
Belize 9,600-7,300 BP	Belize 5,600-3,700 BP	Aymara	Jamamadi	0.000311	0.775
Belize 9,600-7,300 BP	Belize 5,600-3,700 BP	Ticuna	Arara	0.000303	0.756
Belize 9,600-7,300 BP	Belize 5,600-3,700 BP	Nahua	Piapoco	0.000299	0.981
Belize 9,600-7,300 BP	Belize 5,600-3,700 BP	Embera	Arara	0.000298	0.723
Belize 9,600-7,300 BP	Belize 5,600-3,700 BP	Kogi	Guaymi	0.000297	0.951
Belize 9,600-7,300 BP	Belize 5,600-3,700 BP	Chipewyan	Mixtec	0.000296	0.681
Belize 9,600-7,300 BP	Belize 5,600-3,700 BP	Teribe	Kaqchikel	0.000295	0.658
Belize 9,600-7,300 BP	Belize 5,600-3,700 BP	Arara	Maleku	0.000294	0.613
Belize 9,600-7,300 BP	Belize 5,600-3,700 BP	Nahua	Arara	0.000293	0.68
Belize 9,600-7,300 BP	Belize 5,600-3,700 BP	Kogi	Maleku	0.000292	0.753
Belize 9,600-7,300 BP	Belize 5,600-3,700 BP	Yaghan	Surui	0.00029	0.671
Belize 9,600-7,300 BP	Belize 5,600-3,700 BP	Palikur	Kogi	0.000288	0.749
Belize 9,600-7,300 BP	Belize 5,600-3,700 BP	Chane	Piapoco	0.000285	0.933
Belize 9,600-7,300 BP	Belize 5,600-3,700 BP	Wichi	Arara	0.000284	0.683
Belize 9,600-7,300 BP	Belize 5,600-3,700 BP	Chane	Maya	0.000282	0.79
Belize 9,600-7,300 BP	Belize 5,600-3,700 BP	Guaymi	Kaqchikel	0.000276	0.678
Belize 9,600-7,300 BP	Belize 5,600-3,700 BP	Maleku	Kaqchikel	0.000276	0.588
Belize 9,600-7,300 BP	Belize 5,600-3,700 BP	Nahua	Surui	0.000273	0.865
Belize 9,600-7,300 BP	Belize 5,600-3,700 BP	Kogi	Teribe	0.00027	0.77
Belize 9,600-7,300 BP	Belize 5,600-3,700 BP	Arara	Guaymi	0.000269	0.625
Belize 9,600-7,300 BP	Belize 5,600-3,700 BP	Parakana	Surui	0.000262	0.66
Belize 9,600-7,300 BP	Belize 5,600-3,700 BP	Maya	Kogi	0.00026	0.734
Belize 9,600-7,300 BP	Belize 5,600-3,700 BP	Yaghan	Piapoco	0.000259	0.636
Belize 9,600-7,300 BP	Belize 5,600-3,700 BP	Guarani	Kogi	0.000257	0.782
Belize 9,600-7,300 BP	Belize 5,600-3,700 BP	Chane	Wayuu	0.000251	0.728
Belize 9,600-7,300 BP	Belize 5,600-3,700 BP	Arara	Cabecar	0.00025	0.594
Belize 9,600-7,300 BP	Belize 5,600-3,700 BP	Toba	Arara	0.000248	0.578
Belize 9,600-7,300 BP	Belize 5,600-3,700 BP	Ticuna	Surui	0.000248	0.833
Belize 9,600-7,300 BP	Belize 5,600-3,700 BP	Karitiana	Surui	0.000234	0.817
Belize 9,600-7,300 BP	Belize 5,600-3,700 BP	Yaghan	Wayuu	0.000228	0.535
Belize 9,600-7,300 BP	Belize 5,600-3,700 BP	Nahua	Maya	0.000225	0.67
Belize 9,600-7,300 BP	Belize 5,600-3,700 BP	Nahua	Wayuu	0.000221	0.694
Belize 9,600-7,300 BP	Belize 5,600-3,700 BP	Kogi	Cabecar	0.000221	0.769
Belize 9,600-7,300 BP	Belize 5,600-3,700 BP	Yaghan	Maya	0.00022	0.505
Belize 9,600-7,300 BP	Belize 5,600-3,700 BP	Ticuna	Piapoco	0.000215	0.802
Belize 9,600-7,300 BP	Belize 5,600-3,700 BP	Arara	Waunana	0.000209	0.502
Belize 9,600-7,300 BP	Belize 5,600-3,700 BP	Wayuu	Kogi	0.000209	0.621
Belize 9,600-7,300 BP	Belize 5,600-3,700 BP	Guahibo	Surui	0.000206	0.74
Belize 9,600-7,300 BP	Belize 5,600-3,700 BP	Karitiana	Maya	0.000206	0.605
Belize 9,600-7,300 BP	Belize 5,600-3,700 BP	Waunana	Bribri	0.000206	0.601
Belize 9,600-7,300 BP	Belize 5,600-3,700 BP	Embera	Surui	0.000205	0.664
Belize 9,600-7,300 BP	Belize 5,600-3,700 BP	Aymara	Quechua	0.000204	0.797
Belize 9,600-7,300 BP	Belize 5,600-3,700 BP	Chane	Guarani	0.000204	0.646
Belize 9,600-7,300 BP	Belize 5,600-3,700 BP	Guarani	Arara	0.000204	0.519
Belize 9,600-7,300 BP	Belize 5,600-3,700 BP	Wichi	Surui	0.000203	0.649
Belize 9,600-7,300 BP	Belize 5,600-3,700 BP	Karitiana	Piapoco	0.000201	0.769
Belize 9,600-7,300 BP	Belize 5,600-3,700 BP	Palikur	Arara	0.000199	0.431
Belize 9,600-7,300 BP	Belize 5,600-3,700 BP	Mixtec	Mixe	0.000199	0.543
Belize 9,600-7,300 BP	Belize 5,600-3,700 BP	Kogi	Waunana	0.000198	0.605
Belize 9,600-7,300 BP	Belize 5,600-3,700 BP	Mixtec	Zapotec	0.000197	0.526
Belize 9,600-7,300 BP	Belize 5,600-3,700 BP	Nahua	Guarani	0.000197	0.631
Belize 9,600-7,300 BP	Belize 5,600-3,700 BP	Parakana	Piapoco	0.000196	0.527
Belize 9,600-7,300 BP	Belize 5,600-3,700 BP	Mixtec	Jamamadi	0.000195	0.395
Belize 9,600-7,300 BP	Belize 5,600-3,700 BP	Quechua	Zapotec	0.000191	0.679
Belize 9,600-7,300 BP	Belize 5,600-3,700 BP	Ticuna	Wayuu	0.000183	0.614
Belize 9,600-7,300 BP	Belize 5,600-3,700 BP	Yaghan	Guarani	0.000183	0.435
Belize 9,600-7,300 BP	Belize 5,600-3,700 BP	Cabecar	Bribri	0.000182	0.711
Belize 9,600-7,300 BP	Belize 5,600-3,700 BP	Piapoco	Kogi	0.000178	0.563
Belize 9,600-7,300 BP	Belize 5,600-3,700 BP	Chipewyan	Aymara	0.000175	0.541
Belize 9,600-7,300 BP	Belize 5,600-3,700 BP	Guahibo	Piapoco	0.000173	0.711
Belize 9,600-7,300 BP	Belize 5,600-3,700 BP	Toba	Surui	0.000173	0.542
Belize 9,600-7,300 BP	Belize 5,600-3,700 BP	Embera	Piapoco	0.000172	0.621
Belize 9,600-7,300 BP	Belize 5,600-3,700 BP	Mixtec	Pima	0.000172	0.447
Belize 9,600-7,300 BP	Belize 5,600-3,700 BP	Wichi	Piapoco	0.000171	0.578
Belize 9,600-7,300 BP	Belize 5,600-3,700 BP	Chane	Palikur	0.00017	0.435
Belize 9,600-7,300 BP	Belize 5,600-3,700 BP	Karitiana	Wayuu	0.000169	0.561
Belize 9,600-7,300 BP	Belize 5,600-3,700 BP	Nahua	Palikur	0.000166	0.447
Belize 9,600-7,300 BP	Belize 5,600-3,700 BP	Ticuna	Maya	0.000163	0.498
Belize 9,600-7,300 BP	Belize 5,600-3,700 BP	Parakana	Maya	0.000161	0.383
Belize 9,600-7,300 BP	Belize 5,600-3,700 BP	Parakana	Wayuu	0.00015	0.387
Belize 9,600-7,300 BP	Belize 5,600-3,700 BP	Bribri	Kaqchikel	0.000149	0.337
Belize 9,600-7,300 BP	Belize 5,600-3,700 BP	Yaghan	Palikur	0.000149	0.322
Belize 9,600-7,300 BP	Belize 5,600-3,700 BP	Quechua	Mixe	0.000149	0.54
Belize 9,600-7,300 BP	Belize 5,600-3,700 BP	Surui	Kogi	0.000145	0.428
Belize 9,600-7,300 BP	Belize 5,600-3,700 BP	Toba	Piapoco	0.000142	0.489
Belize 9,600-7,300 BP	Belize 5,600-3,700 BP	Guahibo	Wayuu	0.000141	0.522
Belize 9,600-7,300 BP	Belize 5,600-3,700 BP	Palikur	Surui	0.000141	0.397
Belize 9,600-7,300 BP	Belize 5,600-3,700 BP	Embera	Wayuu	0.00014	0.486
Belize 9,600-7,300 BP	Belize 5,600-3,700 BP	Chane	Toba	0.00014	0.418
Belize 9,600-7,300 BP	Belize 5,600-3,700 BP	Wichi	Wayuu	0.000139	0.445
Belize 9,600-7,300 BP	Belize 5,600-3,700 BP	Aymara	Mixtec	0.000137	0.357
Belize 9,600-7,300 BP	Belize 5,600-3,700 BP	Piapoco	Arara	0.000137	0.339
Belize 9,600-7,300 BP	Belize 5,600-3,700 BP	Ticuna	Guarani	0.000137	0.454
Belize 9,600-7,300 BP	Belize 5,600-3,700 BP	Maya	Arara	0.000133	0.309
Belize 9,600-7,300 BP	Belize 5,600-3,700 BP	Teribe	Bribri	0.000132	0.382
Belize 9,600-7,300 BP	Belize 5,600-3,700 BP	Embera	Maya	0.000131	0.409
Belize 9,600-7,300 BP	Belize 5,600-3,700 BP	Yaghan	Toba	0.00013	0.3
Belize 9,600-7,300 BP	Belize 5,600-3,700 BP	Wichi	Maya	0.00013	0.396
Belize 9,600-7,300 BP	Belize 5,600-3,700 BP	Nahua	Toba	0.000126	0.367
Belize 9,600-7,300 BP	Belize 5,600-3,700 BP	Quechua	Pima	0.000123	0.421
Belize 9,600-7,300 BP	Belize 5,600-3,700 BP	Karitiana	Guarani	0.000122	0.424
Belize 9,600-7,300 BP	Belize 5,600-3,700 BP	Wayuu	Arara	0.000115	0.276
Belize 9,600-7,300 BP	Belize 5,600-3,700 BP	Guahibo	Maya	0.000114	0.383
Belize 9,600-7,300 BP	Belize 5,600-3,700 BP	Chane	Parakana	0.000114	0.272
Belize 9,600-7,300 BP	Belize 5,600-3,700 BP	Palikur	Piapoco	0.000113	0.337
Belize 9,600-7,300 BP	Belize 5,600-3,700 BP	Chane	Embera	0.000111	0.342
Belize 9,600-7,300 BP	Belize 5,600-3,700 BP	Chane	Guahibo	0.000111	0.341
Belize 9,600-7,300 BP	Belize 5,600-3,700 BP	Maleku	Bribri	0.000111	0.289
Belize 9,600-7,300 BP	Belize 5,600-3,700 BP	Guarani	Surui	0.00011	0.385
Belize 9,600-7,300 BP	Belize 5,600-3,700 BP	Chane	Wichi	0.00011	0.34
Belize 9,600-7,300 BP	Belize 5,600-3,700 BP	Quechua	Jamamadi	0.00011	0.264
Belize 9,600-7,300 BP	Belize 5,600-3,700 BP	Nahua	Guahibo	0.000108	0.364
Belize 9,600-7,300 BP	Belize 5,600-3,700 BP	Guaymi	Bribri	0.000107	0.348
Belize 9,600-7,300 BP	Belize 5,600-3,700 BP	Toba	Wayuu	0.000106	0.329
Belize 9,600-7,300 BP	Belize 5,600-3,700 BP	Parakana	Guarani	0.000106	0.281
Belize 9,600-7,300 BP	Belize 5,600-3,700 BP	Ticuna	Palikur	0.000105	0.299
Belize 9,600-7,300 BP	Belize 5,600-3,700 BP	Waunana	Guaymi	0.0001	0.336
Belize 9,600-7,300 BP	Belize 5,600-3,700 BP	Waunana	Maleku	9.7e-05	0.269
Belize 9,600-7,300 BP	Belize 5,600-3,700 BP	Toba	Maya	9.6e-05	0.285
Belize 9,600-7,300 BP	Belize 5,600-3,700 BP	Guahibo	Guarani	9.5e-05	0.352
Belize 9,600-7,300 BP	Belize 5,600-3,700 BP	Embera	Guarani	9.4e-05	0.321
Belize 9,600-7,300 BP	Belize 5,600-3,700 BP	Nahua	Wichi	9.3e-05	0.278
Belize 9,600-7,300 BP	Belize 5,600-3,700 BP	Karitiana	Palikur	9.1e-05	0.259
Belize 9,600-7,300 BP	Belize 5,600-3,700 BP	Wichi	Guarani	9.1e-05	0.316
Belize 9,600-7,300 BP	Belize 5,600-3,700 BP	Nahua	Embera	9e-05	0.274
Belize 9,600-7,300 BP	Belize 5,600-3,700 BP	Yaghan	Guahibo	8.9e-05	0.218
Belize 9,600-7,300 BP	Belize 5,600-3,700 BP	Yaghan	Wichi	8.5e-05	0.203
Belize 9,600-7,300 BP	Belize 5,600-3,700 BP	Jamamadi	Zapotec	8.3e-05	0.21
Belize 9,600-7,300 BP	Belize 5,600-3,700 BP	Yaghan	Embera	8.2e-05	0.195
Belize 9,600-7,300 BP	Belize 5,600-3,700 BP	Chane	Karitiana	8.1e-05	0.254
Belize 9,600-7,300 BP	Belize 5,600-3,700 BP	Nahua	Parakana	8.1e-05	0.19
Belize 9,600-7,300 BP	Belize 5,600-3,700 BP	Guarani	Piapoco	7.9e-05	0.285
Belize 9,600-7,300 BP	Belize 5,600-3,700 BP	Palikur	Wayuu	7.9e-05	0.226
Belize 9,600-7,300 BP	Belize 5,600-3,700 BP	Maya	Piapoco	7.7e-05	0.252
Belize 9,600-7,300 BP	Belize 5,600-3,700 BP	Surui	Arara	7.7e-05	0.196
Belize 9,600-7,300 BP	Belize 5,600-3,700 BP	Cabecar	Guaymi	7.5e-05	0.335
Belize 9,600-7,300 BP	Belize 5,600-3,700 BP	Ticuna	Toba	7.5e-05	0.235
Belize 9,600-7,300 BP	Belize 5,600-3,700 BP	Waunana	Teribe	7.5e-05	0.218
Belize 9,600-7,300 BP	Belize 5,600-3,700 BP	Cabecar	Maleku	7.2e-05	0.235
Belize 9,600-7,300 BP	Belize 5,600-3,700 BP	Yaghan	Karitiana	6.9e-05	0.167
Belize 9,600-7,300 BP	Belize 5,600-3,700 BP	Pima	Zapotec	6.8e-05	0.266
Belize 9,600-7,300 BP	Belize 5,600-3,700 BP	Chane	Ticuna	6.7e-05	0.199
Belize 9,600-7,300 BP	Belize 5,600-3,700 BP	Parakana	Palikur	6.6e-05	0.152
Belize 9,600-7,300 BP	Belize 5,600-3,700 BP	Arara	Kogi	6.5e-05	0.148
Belize 9,600-7,300 BP	Belize 5,600-3,700 BP	Wayuu	Surui	6.5e-05	0.215
Belize 9,600-7,300 BP	Belize 5,600-3,700 BP	Karitiana	Toba	6.4e-05	0.203
Belize 9,600-7,300 BP	Belize 5,600-3,700 BP	Guahibo	Palikur	6.4e-05	0.195
Belize 9,600-7,300 BP	Belize 5,600-3,700 BP	Toba	Guarani	6.2e-05	0.196
Belize 9,600-7,300 BP	Belize 5,600-3,700 BP	Chane	Nahua	6e-05	0.172
Belize 9,600-7,300 BP	Belize 5,600-3,700 BP	Embera	Palikur	6e-05	0.169
Belize 9,600-7,300 BP	Belize 5,600-3,700 BP	Nahua	Ticuna	5.9e-05	0.185
Belize 9,600-7,300 BP	Belize 5,600-3,700 BP	Wichi	Palikur	5.8e-05	0.157
Belize 9,600-7,300 BP	Belize 5,600-3,700 BP	Yaghan	Parakana	5.6e-05	0.115
Belize 9,600-7,300 BP	Belize 5,600-3,700 BP	Palikur	Maya	5.6e-05	0.153
Belize 9,600-7,300 BP	Belize 5,600-3,700 BP	Cabecar	Teribe	5.1e-05	0.175
Belize 9,600-7,300 BP	Belize 5,600-3,700 BP	Parakana	Ticuna	5.1e-05	0.128
Belize 9,600-7,300 BP	Belize 5,600-3,700 BP	Maya	Surui	5e-05	0.154
Belize 9,600-7,300 BP	Belize 5,600-3,700 BP	Guarani	Wayuu	4.7e-05	0.163
Belize 9,600-7,300 BP	Belize 5,600-3,700 BP	Yaghan	Ticuna	4.5e-05	0.101
Belize 9,600-7,300 BP	Belize 5,600-3,700 BP	Ticuna	Wichi	4.4e-05	0.141
Belize 9,600-7,300 BP	Belize 5,600-3,700 BP	Ticuna	Embera	4.3e-05	0.14
Belize 9,600-7,300 BP	Belize 5,600-3,700 BP	Ticuna	Guahibo	4.2e-05	0.154
Belize 9,600-7,300 BP	Belize 5,600-3,700 BP	Mixe	Zapotec	4.1e-05	0.18
Belize 9,600-7,300 BP	Belize 5,600-3,700 BP	Jamamadi	Mixe	3.9e-05	0.102
Belize 9,600-7,300 BP	Belize 5,600-3,700 BP	Palikur	Guarani	3.5e-05	0.101
Belize 9,600-7,300 BP	Belize 5,600-3,700 BP	Piapoco	Surui	3.3e-05	0.119
Belize 9,600-7,300 BP	Belize 5,600-3,700 BP	Guahibo	Toba	3.3e-05	0.103
Belize 9,600-7,300 BP	Belize 5,600-3,700 BP	Wayuu	Piapoco	3.2e-05	0.115
Belize 9,600-7,300 BP	Belize 5,600-3,700 BP	Embera	Toba	3.1e-05	0.097
Belize 9,600-7,300 BP	Belize 5,600-3,700 BP	Wichi	Toba	3.1e-05	0.102
Belize 9,600-7,300 BP	Belize 5,600-3,700 BP	Karitiana	Wichi	3e-05	0.097
Belize 9,600-7,300 BP	Belize 5,600-3,700 BP	Toba	Palikur	2.9e-05	0.076
Belize 9,600-7,300 BP	Belize 5,600-3,700 BP	Karitiana	Embera	2.9e-05	0.099
Belize 9,600-7,300 BP	Belize 5,600-3,700 BP	Parakana	Guahibo	2.8e-05	0.074
Belize 9,600-7,300 BP	Belize 5,600-3,700 BP	Karitiana	Guahibo	2.8e-05	0.1
Belize 9,600-7,300 BP	Belize 5,600-3,700 BP	Pima	Mixe	2.7e-05	0.109
Belize 9,600-7,300 BP	Belize 5,600-3,700 BP	Karitiana	Parakana	2.6e-05	0.063
Belize 9,600-7,300 BP	Belize 5,600-3,700 BP	Chane	Yaghan	2.6e-05	0.059
Belize 9,600-7,300 BP	Belize 5,600-3,700 BP	Teribe	Guaymi	2.5e-05	0.078
Belize 9,600-7,300 BP	Belize 5,600-3,700 BP	Parakana	Wichi	2.4e-05	0.062
Belize 9,600-7,300 BP	Belize 5,600-3,700 BP	Waunana	Cabecar	2.4e-05	0.088
Belize 9,600-7,300 BP	Belize 5,600-3,700 BP	Guarani	Maya	2.2e-05	0.073
Belize 9,600-7,300 BP	Belize 5,600-3,700 BP	Jamamadi	Pima	2.2e-05	0.055
Belize 9,600-7,300 BP	Belize 5,600-3,700 BP	Teribe	Maleku	2.1e-05	0.057
Belize 9,600-7,300 BP	Belize 5,600-3,700 BP	Parakana	Toba	1.7e-05	0.042
Belize 9,600-7,300 BP	Belize 5,600-3,700 BP	Nahua	Karitiana	1.4e-05	0.045
Belize 9,600-7,300 BP	Belize 5,600-3,700 BP	Ticuna	Karitiana	1.4e-05	0.047
Belize 9,600-7,300 BP	Belize 5,600-3,700 BP	Parakana	Embera	1.3e-05	0.035
Belize 9,600-7,300 BP	Belize 5,600-3,700 BP	Quechua	Mixtec	1.1e-05	0.028
Belize 9,600-7,300 BP	Belize 5,600-3,700 BP	Maleku	Guaymi	4e-06	0.011
Belize 9,600-7,300 BP	Belize 5,600-3,700 BP	Yaghan	Nahua	3e-06	0.007
Belize 9,600-7,300 BP	Belize 5,600-3,700 BP	Guahibo	Wichi	2e-06	0.006
Belize 9,600-7,300 BP	Belize 5,600-3,700 BP	Embera	Wichi	1e-06	0.005
Belize 9,600-7,300 BP	Belize 5,600-3,700 BP	Maya	Wayuu	1e-06	0.004
Belize 9,600-7,300 BP	Belize 5,600-3,700 BP	Guahibo	Embera	1e-06	0.003

## Sheet: Supplementary Data 6
Supplementary Data 6: F4-statistics testing for allele-sharing between the 9,600-7,300 BP and 5,600-3,700 BP individuals
Population A	Population B	Population C	Population D	f4(A, B; C, D)	Z-score
Ancient Alaskans	Belize 9,600-7,300 BP	Maya	Belize 5,600-3,700 BP	0.0012	3.818
Ancient Alaskans	Belize 9,600-7,300 BP	Arara	Belize 5,600-3,700 BP	0.001407	3.194
Ancient Alaskans	Belize 9,600-7,300 BP	Embera	Belize 5,600-3,700 BP	0.001491	4.731
Ancient Alaskans	Belize 9,600-7,300 BP	Ticuna	Belize 5,600-3,700 BP	0.001601	5.132
Ancient Alaskans	Belize 9,600-7,300 BP	Karitiana	Belize 5,600-3,700 BP	0.001631	5.325
Ancient Alaskans	Belize 9,600-7,300 BP	Aymara	Belize 5,600-3,700 BP	0.001639	5.54
Ancient Alaskans	Belize 9,600-7,300 BP	Toba	Belize 5,600-3,700 BP	0.001688	4.825
Ancient Alaskans	Belize 9,600-7,300 BP	Jamamadi	Belize 5,600-3,700 BP	0.001748	3.968
Ancient Alaskans	Belize 9,600-7,300 BP	Chane	Belize 5,600-3,700 BP	0.001756	5.14
Ancient Alaskans	Belize 9,600-7,300 BP	Wayuu	Belize 5,600-3,700 BP	0.001757	5.74
Ancient Alaskans	Belize 9,600-7,300 BP	Guaymi	Belize 5,600-3,700 BP	0.001832	5.672
Ancient Alaskans	Belize 9,600-7,300 BP	Palikur	Belize 5,600-3,700 BP	0.001851	4.772
Ancient Alaskans	Belize 9,600-7,300 BP	Kogi	Belize 5,600-3,700 BP	0.001857	5.507
Ancient Alaskans	Belize 9,600-7,300 BP	Guahibo	Belize 5,600-3,700 BP	0.001862	6.752
Ancient Alaskans	Belize 9,600-7,300 BP	Wichi	Belize 5,600-3,700 BP	0.001864	5.806
Ancient Alaskans	Belize 9,600-7,300 BP	Guarani	Belize 5,600-3,700 BP	0.001864	5.938
Ancient Alaskans	Belize 9,600-7,300 BP	Kaqchikel	Belize 5,600-3,700 BP	0.001886	4.841
Ancient Alaskans	Belize 9,600-7,300 BP	Maleku	Belize 5,600-3,700 BP	0.001889	4.709
Ancient Alaskans	Belize 9,600-7,300 BP	Teribe	Belize 5,600-3,700 BP	0.001904	5.23
Ancient Alaskans	Belize 9,600-7,300 BP	Cabecar	Belize 5,600-3,700 BP	0.001966	6.881
Ancient Alaskans	Belize 9,600-7,300 BP	Parakana	Belize 5,600-3,700 BP	0.001974	4.723
Ancient Alaskans	Belize 9,600-7,300 BP	Yaghan	Belize 5,600-3,700 BP	0.001991	4.753
Ancient Alaskans	Belize 9,600-7,300 BP	Quechua	Belize 5,600-3,700 BP	0.002013	6.438
Ancient Alaskans	Belize 9,600-7,300 BP	Bribri	Belize 5,600-3,700 BP	0.002046	5.502
Ancient Alaskans	Belize 9,600-7,300 BP	Waunana	Belize 5,600-3,700 BP	0.002071	6.264
Ancient Alaskans	Belize 9,600-7,300 BP	Surui	Belize 5,600-3,700 BP	0.002078	6.744
Ancient Alaskans	Belize 9,600-7,300 BP	Piapoco	Belize 5,600-3,700 BP	0.002159	7.524
Ancient Alaskans	Belize 9,600-7,300 BP	Mixe	Belize 5,600-3,700 BP	0.002645	10.11
Ancient Alaskans	Belize 9,600-7,300 BP	Nahua	Belize 5,600-3,700 BP	0.002993	8.829
Ancient Alaskans	Belize 9,600-7,300 BP	Zapotec	Belize 5,600-3,700 BP	0.003003	10.702
Ancient Alaskans	Belize 9,600-7,300 BP	Mixtec	Belize 5,600-3,700 BP	0.00317	7.161
Ancient Alaskans	Belize 9,600-7,300 BP	Pima	Belize 5,600-3,700 BP	0.003696	12.704
Ancient Alaskans	Belize 9,600-7,300 BP	Chipewyan	Belize 5,600-3,700 BP	0.013992	35.92

## Sheet: Supplementary Data 7
Supplementary Data 7: F4-statistics comparing the 9,600-7,300 BP and 5,600-3,700 BP groups separately to present-day Central and South Americans
Population A	Population B	Population C	Population D	f4(A, B; C, D)	Z-score		Population A	Population B	Population C	Population D	f4(A, B; C, D)	Z-score
Belize 9,600-7,300 BP	Han Chinese	Guahibo	Kogi	0.000796	2.14		Belize 5,600-3,700 BP	Han Chinese	Waunana	Quechua	0.001588	4.995
Belize 9,600-7,300 BP	Han Chinese	Guahibo	Maleku	0.000779	1.835		Belize 5,600-3,700 BP	Han Chinese	Guaymi	Quechua	0.001523	4.744
Belize 9,600-7,300 BP	Han Chinese	Palikur	Kogi	0.000757	1.692		Belize 5,600-3,700 BP	Han Chinese	Arara	Quechua	0.001437	3.59
Belize 9,600-7,300 BP	Han Chinese	Guahibo	Bribri	0.000738	1.918		Belize 5,600-3,700 BP	Han Chinese	Bribri	Quechua	0.001381	4.097
Belize 9,600-7,300 BP	Han Chinese	Palikur	Maleku	0.000737	1.457		Belize 5,600-3,700 BP	Han Chinese	Teribe	Quechua	0.001343	4.016
Belize 9,600-7,300 BP	Han Chinese	Arara	Kogi	0.000722	1.482		Belize 5,600-3,700 BP	Han Chinese	Cabecar	Quechua	0.001341	4.671
Belize 9,600-7,300 BP	Han Chinese	Embera	Kogi	0.000718	1.899		Belize 5,600-3,700 BP	Han Chinese	Palikur	Quechua	0.001319	4.076
Belize 9,600-7,300 BP	Han Chinese	Chane	Kogi	0.000705	1.757		Belize 5,600-3,700 BP	Han Chinese	Waunana	Aymara	0.001304	4.388
Belize 9,600-7,300 BP	Han Chinese	Embera	Maleku	0.0007	1.586		Belize 5,600-3,700 BP	Han Chinese	Waunana	Jamamadi	0.001284	3.154
Belize 9,600-7,300 BP	Han Chinese	Palikur	Bribri	0.0007	1.543		Belize 5,600-3,700 BP	Han Chinese	Embera	Quechua	0.001274	4.408
Belize 9,600-7,300 BP	Han Chinese	Guarani	Kogi	0.000688	1.755		Belize 5,600-3,700 BP	Han Chinese	Guarani	Quechua	0.001247	4.246
Belize 9,600-7,300 BP	Han Chinese	Chane	Maleku	0.000681	1.48		Belize 5,600-3,700 BP	Han Chinese	Guaymi	Aymara	0.001239	4.075
Belize 9,600-7,300 BP	Han Chinese	Guarani	Maleku	0.00067	1.519		Belize 5,600-3,700 BP	Han Chinese	Guaymi	Jamamadi	0.001208	2.953
Belize 9,600-7,300 BP	Han Chinese	Embera	Bribri	0.000659	1.719		Belize 5,600-3,700 BP	Han Chinese	Guahibo	Quechua	0.001172	4.166
Belize 9,600-7,300 BP	Han Chinese	Aymara	Kogi	0.000652	1.804		Belize 5,600-3,700 BP	Han Chinese	Toba	Quechua	0.001166	3.706
Belize 9,600-7,300 BP	Han Chinese	Chane	Bribri	0.000643	1.507		Belize 5,600-3,700 BP	Han Chinese	Arara	Aymara	0.001144	2.877
Belize 9,600-7,300 BP	Han Chinese	Aymara	Maleku	0.000634	1.531		Belize 5,600-3,700 BP	Han Chinese	Bribri	Aymara	0.001097	3.224
Belize 9,600-7,300 BP	Han Chinese	Guarani	Bribri	0.000629	1.516		Belize 5,600-3,700 BP	Han Chinese	Surui	Quechua	0.001092	3.742
Belize 9,600-7,300 BP	Han Chinese	Arara	Bribri	0.000618	1.23		Belize 5,600-3,700 BP	Han Chinese	Arara	Jamamadi	0.001075	2.278
Belize 9,600-7,300 BP	Han Chinese	Toba	Kogi	0.000615	1.451		Belize 5,600-3,700 BP	Han Chinese	Maleku	Quechua	0.001074	2.955
Belize 9,600-7,300 BP	Han Chinese	Arara	Maleku	0.000603	1.085		Belize 5,600-3,700 BP	Han Chinese	Wayuu	Quechua	0.001073	3.745
Belize 9,600-7,300 BP	Han Chinese	Toba	Maleku	0.000595	1.297		Belize 5,600-3,700 BP	Han Chinese	Bribri	Jamamadi	0.001066	2.394
Belize 9,600-7,300 BP	Han Chinese	Aymara	Bribri	0.000594	1.562		Belize 5,600-3,700 BP	Han Chinese	Teribe	Aymara	0.001059	3.242
Belize 9,600-7,300 BP	Han Chinese	Wichi	Kogi	0.000572	1.458		Belize 5,600-3,700 BP	Han Chinese	Cabecar	Aymara	0.001057	3.792
Belize 9,600-7,300 BP	Han Chinese	Parakana	Kogi	0.000571	1.146		Belize 5,600-3,700 BP	Han Chinese	Parakana	Quechua	0.001049	2.702
Belize 9,600-7,300 BP	Han Chinese	Guahibo	Quechua	0.000555	1.615		Belize 5,600-3,700 BP	Han Chinese	Palikur	Aymara	0.001034	3.25
Belize 9,600-7,300 BP	Han Chinese	Wichi	Maleku	0.000554	1.238		Belize 5,600-3,700 BP	Han Chinese	Teribe	Jamamadi	0.001033	2.464
Belize 9,600-7,300 BP	Han Chinese	Toba	Bribri	0.000553	1.238		Belize 5,600-3,700 BP	Han Chinese	Cabecar	Jamamadi	0.001031	2.661
Belize 9,600-7,300 BP	Han Chinese	Parakana	Maleku	0.000547	1		Belize 5,600-3,700 BP	Han Chinese	Palikur	Jamamadi	0.001003	2.457
Belize 9,600-7,300 BP	Han Chinese	Guahibo	Yaghan	0.000541	1.136		Belize 5,600-3,700 BP	Han Chinese	Embera	Aymara	0.00099	3.354
Belize 9,600-7,300 BP	Han Chinese	Arara	Yaghan	0.00053	0.885		Belize 5,600-3,700 BP	Han Chinese	Waunana	Yaghan	0.000977	2.263
Belize 9,600-7,300 BP	Han Chinese	Guahibo	Teribe	0.000525	1.357		Belize 5,600-3,700 BP	Han Chinese	Guarani	Aymara	0.000964	3.38
Belize 9,600-7,300 BP	Han Chinese	Guahibo	Cabecar	0.000525	1.684		Belize 5,600-3,700 BP	Han Chinese	Wichi	Quechua	0.00096	3.127
Belize 9,600-7,300 BP	Han Chinese	Palikur	Quechua	0.000516	1.234		Belize 5,600-3,700 BP	Han Chinese	Embera	Jamamadi	0.000958	2.387
Belize 9,600-7,300 BP	Han Chinese	Parakana	Bribri	0.000516	0.972		Belize 5,600-3,700 BP	Han Chinese	Guarani	Jamamadi	0.000939	2.427
Belize 9,600-7,300 BP	Han Chinese	Wichi	Bribri	0.000513	1.217		Belize 5,600-3,700 BP	Han Chinese	Piapoco	Quechua	0.000937	3.464
Belize 9,600-7,300 BP	Han Chinese	Waunana	Kogi	0.000513	1.321		Belize 5,600-3,700 BP	Han Chinese	Guaymi	Yaghan	0.000919	2.241
Belize 9,600-7,300 BP	Han Chinese	Arara	Quechua	0.000509	1.056		Belize 5,600-3,700 BP	Han Chinese	Chane	Quechua	0.000916	2.914
Belize 9,600-7,300 BP	Han Chinese	Palikur	Yaghan	0.000502	0.924		Belize 5,600-3,700 BP	Han Chinese	Kogi	Quechua	0.000908	2.738
Belize 9,600-7,300 BP	Han Chinese	Waunana	Maleku	0.000496	1.192		Belize 5,600-3,700 BP	Han Chinese	Guahibo	Aymara	0.000888	3.266
Belize 9,600-7,300 BP	Han Chinese	Guahibo	Piapoco	0.000493	1.847		Belize 5,600-3,700 BP	Han Chinese	Toba	Aymara	0.000882	2.944
Belize 9,600-7,300 BP	Han Chinese	Palikur	Cabecar	0.000488	1.224		Belize 5,600-3,700 BP	Han Chinese	Karitiana	Quechua	0.000874	2.988
Belize 9,600-7,300 BP	Han Chinese	Palikur	Teribe	0.000483	1.03		Belize 5,600-3,700 BP	Han Chinese	Arara	Yaghan	0.000868	1.852
Belize 9,600-7,300 BP	Han Chinese	Embera	Quechua	0.000476	1.329		Belize 5,600-3,700 BP	Han Chinese	Guahibo	Jamamadi	0.000854	2.284
Belize 9,600-7,300 BP	Han Chinese	Embera	Yaghan	0.000462	0.922		Belize 5,600-3,700 BP	Han Chinese	Toba	Jamamadi	0.000845	2.172
Belize 9,600-7,300 BP	Han Chinese	Chane	Quechua	0.000458	1.215		Belize 5,600-3,700 BP	Han Chinese	Ticuna	Quechua	0.000812	2.622
Belize 9,600-7,300 BP	Han Chinese	Waunana	Bribri	0.000455	1.173		Belize 5,600-3,700 BP	Han Chinese	Surui	Aymara	0.000808	2.772
Belize 9,600-7,300 BP	Han Chinese	Palikur	Piapoco	0.000454	1.235		Belize 5,600-3,700 BP	Han Chinese	Maleku	Aymara	0.00079	2.146
Belize 9,600-7,300 BP	Han Chinese	Guahibo	Surui	0.00045	1.406		Belize 5,600-3,700 BP	Han Chinese	Wayuu	Aymara	0.000789	2.71
Belize 9,600-7,300 BP	Han Chinese	Guarani	Quechua	0.000446	1.273		Belize 5,600-3,700 BP	Han Chinese	Surui	Jamamadi	0.000777	2.038
Belize 9,600-7,300 BP	Han Chinese	Embera	Cabecar	0.000446	1.491		Belize 5,600-3,700 BP	Han Chinese	Waunana	Ticuna	0.000776	2.535
Belize 9,600-7,300 BP	Han Chinese	Embera	Teribe	0.000445	1.164		Belize 5,600-3,700 BP	Han Chinese	Bribri	Yaghan	0.000775	1.737
Belize 9,600-7,300 BP	Han Chinese	Chane	Yaghan	0.000442	0.849		Belize 5,600-3,700 BP	Han Chinese	Wayuu	Jamamadi	0.000761	1.943
Belize 9,600-7,300 BP	Han Chinese	Chane	Teribe	0.00043	1.013		Belize 5,600-3,700 BP	Han Chinese	Maleku	Jamamadi	0.00076	1.701
Belize 9,600-7,300 BP	Han Chinese	Chane	Cabecar	0.000429	1.218		Belize 5,600-3,700 BP	Han Chinese	Parakana	Aymara	0.000749	1.955
Belize 9,600-7,300 BP	Han Chinese	Guarani	Yaghan	0.000424	0.864		Belize 5,600-3,700 BP	Han Chinese	Teribe	Yaghan	0.000735	1.659
Belize 9,600-7,300 BP	Han Chinese	Guahibo	Karitiana	0.000419	1.369		Belize 5,600-3,700 BP	Han Chinese	Cabecar	Yaghan	0.000732	1.786
Belize 9,600-7,300 BP	Han Chinese	Guahibo	Guaymi	0.000416	1.195		Belize 5,600-3,700 BP	Han Chinese	Palikur	Yaghan	0.000716	1.637
Belize 9,600-7,300 BP	Han Chinese	Guarani	Teribe	0.000416	1.033		Belize 5,600-3,700 BP	Han Chinese	Waunana	Karitiana	0.000714	2.453
Belize 9,600-7,300 BP	Han Chinese	Guarani	Cabecar	0.000416	1.28		Belize 5,600-3,700 BP	Han Chinese	Guaymi	Ticuna	0.000712	2.251
Belize 9,600-7,300 BP	Han Chinese	Embera	Piapoco	0.000415	1.306		Belize 5,600-3,700 BP	Han Chinese	Parakana	Jamamadi	0.0007	1.491
Belize 9,600-7,300 BP	Han Chinese	Guahibo	Wayuu	0.000414	1.329		Belize 5,600-3,700 BP	Han Chinese	Waunana	Kogi	0.000679	2.116
Belize 9,600-7,300 BP	Han Chinese	Aymara	Quechua	0.000411	1.379		Belize 5,600-3,700 BP	Han Chinese	Wichi	Aymara	0.000676	2.225
Belize 9,600-7,300 BP	Han Chinese	Arara	Teribe	0.000411	0.832		Belize 5,600-3,700 BP	Han Chinese	Waunana	Chane	0.00067	2.056
Belize 9,600-7,300 BP	Han Chinese	Palikur	Surui	0.000406	1.032		Belize 5,600-3,700 BP	Han Chinese	Embera	Yaghan	0.000658	1.585
Belize 9,600-7,300 BP	Han Chinese	Ticuna	Kogi	0.000406	1.037		Belize 5,600-3,700 BP	Han Chinese	Wichi	Jamamadi	0.000655	1.71
Belize 9,600-7,300 BP	Han Chinese	Arara	Cabecar	0.000403	0.878		Belize 5,600-3,700 BP	Han Chinese	Arara	Ticuna	0.000654	1.618
Belize 9,600-7,300 BP	Han Chinese	Guahibo	Jamamadi	0.000401	0.889		Belize 5,600-3,700 BP	Han Chinese	Piapoco	Aymara	0.000653	2.438
Belize 9,600-7,300 BP	Han Chinese	Chane	Piapoco	0.0004	1.205		Belize 5,600-3,700 BP	Han Chinese	Waunana	Piapoco	0.000651	2.294
Belize 9,600-7,300 BP	Han Chinese	Arara	Piapoco	0.000392	0.868		Belize 5,600-3,700 BP	Han Chinese	Guaymi	Karitiana	0.00065	2.218
Belize 9,600-7,300 BP	Han Chinese	Aymara	Yaghan	0.000392	0.808		Belize 5,600-3,700 BP	Han Chinese	Guarani	Yaghan	0.000633	1.548
Belize 9,600-7,300 BP	Han Chinese	Guahibo	Ticuna	0.00039	1.216		Belize 5,600-3,700 BP	Han Chinese	Chane	Aymara	0.000633	2.025
Belize 9,600-7,300 BP	Han Chinese	Ticuna	Maleku	0.000389	0.866		Belize 5,600-3,700 BP	Han Chinese	Waunana	Wichi	0.000628	2.014
Belize 9,600-7,300 BP	Han Chinese	Palikur	Jamamadi	0.000388	0.783		Belize 5,600-3,700 BP	Han Chinese	Kogi	Aymara	0.000625	1.914
Belize 9,600-7,300 BP	Han Chinese	Guarani	Piapoco	0.000385	1.221		Belize 5,600-3,700 BP	Han Chinese	Piapoco	Jamamadi	0.000621	1.727
Belize 9,600-7,300 BP	Han Chinese	Jamamadi	Kogi	0.000385	0.768		Belize 5,600-3,700 BP	Han Chinese	Chane	Jamamadi	0.000616	1.585
Belize 9,600-7,300 BP	Han Chinese	Wayuu	Kogi	0.000383	1.008		Belize 5,600-3,700 BP	Han Chinese	Yaghan	Quechua	0.000615	1.56
Belize 9,600-7,300 BP	Han Chinese	Aymara	Cabecar	0.000381	1.211		Belize 5,600-3,700 BP	Han Chinese	Guaymi	Kogi	0.000614	1.971
Belize 9,600-7,300 BP	Han Chinese	Guaymi	Kogi	0.000381	1.047		Belize 5,600-3,700 BP	Han Chinese	Guaymi	Chane	0.000607	1.862
Belize 9,600-7,300 BP	Han Chinese	Arara	Surui	0.000381	0.854		Belize 5,600-3,700 BP	Han Chinese	Kogi	Jamamadi	0.000595	1.398
Belize 9,600-7,300 BP	Han Chinese	Aymara	Teribe	0.00038	1.01		Belize 5,600-3,700 BP	Han Chinese	Karitiana	Aymara	0.00059	2.084
Belize 9,600-7,300 BP	Han Chinese	Karitiana	Kogi	0.000377	0.958		Belize 5,600-3,700 BP	Han Chinese	Guaymi	Piapoco	0.000587	2.014
Belize 9,600-7,300 BP	Han Chinese	Palikur	Karitiana	0.000377	0.928		Belize 5,600-3,700 BP	Han Chinese	Bribri	Ticuna	0.000569	1.563
Belize 9,600-7,300 BP	Han Chinese	Palikur	Wayuu	0.000374	0.882		Belize 5,600-3,700 BP	Han Chinese	Karitiana	Jamamadi	0.000569	1.492
Belize 9,600-7,300 BP	Han Chinese	Palikur	Guaymi	0.000374	0.85		Belize 5,600-3,700 BP	Han Chinese	Guahibo	Yaghan	0.000567	1.394
Belize 9,600-7,300 BP	Han Chinese	Toba	Quechua	0.000374	0.949		Belize 5,600-3,700 BP	Han Chinese	Guaymi	Wichi	0.000564	1.804
Belize 9,600-7,300 BP	Han Chinese	Parakana	Quechua	0.000373	0.797		Belize 5,600-3,700 BP	Han Chinese	Toba	Yaghan	0.000562	1.328
Belize 9,600-7,300 BP	Han Chinese	Embera	Surui	0.000371	1.015		Belize 5,600-3,700 BP	Han Chinese	Waunana	Parakana	0.000545	1.358
Belize 9,600-7,300 BP	Han Chinese	Arara	Ticuna	0.000371	0.789		Belize 5,600-3,700 BP	Han Chinese	Arara	Karitiana	0.000536	1.428
Belize 9,600-7,300 BP	Han Chinese	Wayuu	Maleku	0.000365	0.83		Belize 5,600-3,700 BP	Han Chinese	Teribe	Ticuna	0.000532	1.52
Belize 9,600-7,300 BP	Han Chinese	Guaymi	Maleku	0.000363	0.921		Belize 5,600-3,700 BP	Han Chinese	Cabecar	Ticuna	0.000529	1.722
Belize 9,600-7,300 BP	Han Chinese	Karitiana	Maleku	0.00036	0.824		Belize 5,600-3,700 BP	Han Chinese	Ticuna	Aymara	0.000528	1.733
Belize 9,600-7,300 BP	Han Chinese	Jamamadi	Maleku	0.000357	0.665		Belize 5,600-3,700 BP	Han Chinese	Waunana	Wayuu	0.000515	1.722
Belize 9,600-7,300 BP	Han Chinese	Chane	Surui	0.000356	0.954		Belize 5,600-3,700 BP	Han Chinese	Waunana	Maleku	0.000514	1.469
Belize 9,600-7,300 BP	Han Chinese	Toba	Yaghan	0.000355	0.674		Belize 5,600-3,700 BP	Han Chinese	Arara	Kogi	0.000512	1.213
Belize 9,600-7,300 BP	Han Chinese	Arara	Jamamadi	0.000353	0.641		Belize 5,600-3,700 BP	Han Chinese	Arara	Chane	0.000509	1.231
Belize 9,600-7,300 BP	Han Chinese	Aymara	Piapoco	0.000349	1.16		Belize 5,600-3,700 BP	Han Chinese	Bribri	Karitiana	0.000507	1.498
Belize 9,600-7,300 BP	Han Chinese	Ticuna	Bribri	0.000348	0.805		Belize 5,600-3,700 BP	Han Chinese	Palikur	Ticuna	0.000502	1.538
Belize 9,600-7,300 BP	Han Chinese	Palikur	Ticuna	0.000346	0.851		Belize 5,600-3,700 BP	Han Chinese	Waunana	Surui	0.000496	1.588
Belize 9,600-7,300 BP	Han Chinese	Surui	Kogi	0.000346	0.91		Belize 5,600-3,700 BP	Han Chinese	Ticuna	Jamamadi	0.000493	1.262
Belize 9,600-7,300 BP	Han Chinese	Embera	Karitiana	0.000341	1.003		Belize 5,600-3,700 BP	Han Chinese	Arara	Piapoco	0.000489	1.286
Belize 9,600-7,300 BP	Han Chinese	Toba	Teribe	0.000341	0.783		Belize 5,600-3,700 BP	Han Chinese	Surui	Yaghan	0.000484	1.161
Belize 9,600-7,300 BP	Han Chinese	Toba	Cabecar	0.000341	0.938		Belize 5,600-3,700 BP	Han Chinese	Guaymi	Parakana	0.000483	1.191
Belize 9,600-7,300 BP	Han Chinese	Guarani	Surui	0.00034	0.993		Belize 5,600-3,700 BP	Han Chinese	Arara	Wichi	0.000475	1.237
Belize 9,600-7,300 BP	Han Chinese	Embera	Guaymi	0.000337	0.959		Belize 5,600-3,700 BP	Han Chinese	Bribri	Kogi	0.000471	1.447
Belize 9,600-7,300 BP	Han Chinese	Embera	Wayuu	0.000335	0.975		Belize 5,600-3,700 BP	Han Chinese	Maleku	Yaghan	0.00047	1.027
Belize 9,600-7,300 BP	Han Chinese	Embera	Jamamadi	0.000334	0.701		Belize 5,600-3,700 BP	Han Chinese	Teribe	Karitiana	0.00047	1.501
Belize 9,600-7,300 BP	Han Chinese	Wichi	Quechua	0.00033	0.9		Belize 5,600-3,700 BP	Han Chinese	Cabecar	Karitiana	0.000467	1.777
Belize 9,600-7,300 BP	Han Chinese	Surui	Maleku	0.000329	0.754		Belize 5,600-3,700 BP	Han Chinese	Wayuu	Yaghan	0.000463	1.141
Belize 9,600-7,300 BP	Han Chinese	Chane	Jamamadi	0.000325	0.703		Belize 5,600-3,700 BP	Han Chinese	Bribri	Chane	0.000463	1.275
Belize 9,600-7,300 BP	Han Chinese	Wichi	Yaghan	0.000325	0.665		Belize 5,600-3,700 BP	Han Chinese	Embera	Ticuna	0.000463	1.516
Belize 9,600-7,300 BP	Han Chinese	Wayuu	Bribri	0.000324	0.819		Belize 5,600-3,700 BP	Han Chinese	Guaymi	Wayuu	0.000451	1.579
Belize 9,600-7,300 BP	Han Chinese	Chane	Karitiana	0.000323	0.9		Belize 5,600-3,700 BP	Han Chinese	Guaymi	Maleku	0.000449	1.332
Belize 9,600-7,300 BP	Han Chinese	Chane	Guaymi	0.000322	0.818		Belize 5,600-3,700 BP	Han Chinese	Bribri	Piapoco	0.000444	1.359
Belize 9,600-7,300 BP	Han Chinese	Jamamadi	Bribri	0.000322	0.631		Belize 5,600-3,700 BP	Han Chinese	Palikur	Karitiana	0.000442	1.389
Belize 9,600-7,300 BP	Han Chinese	Guaymi	Bribri	0.000322	0.914		Belize 5,600-3,700 BP	Han Chinese	Guarani	Ticuna	0.000436	1.54
Belize 9,600-7,300 BP	Han Chinese	Parakana	Yaghan	0.000321	0.569		Belize 5,600-3,700 BP	Han Chinese	Teribe	Kogi	0.000434	1.357
Belize 9,600-7,300 BP	Han Chinese	Karitiana	Bribri	0.000318	0.777		Belize 5,600-3,700 BP	Han Chinese	Cabecar	Kogi	0.000432	1.496
Belize 9,600-7,300 BP	Han Chinese	Chane	Wayuu	0.000317	0.835		Belize 5,600-3,700 BP	Han Chinese	Guaymi	Surui	0.000431	1.388
Belize 9,600-7,300 BP	Han Chinese	Guarani	Karitiana	0.000311	0.939		Belize 5,600-3,700 BP	Han Chinese	Teribe	Chane	0.000425	1.246
Belize 9,600-7,300 BP	Han Chinese	Embera	Ticuna	0.000311	0.862		Belize 5,600-3,700 BP	Han Chinese	Cabecar	Chane	0.000424	1.396
Belize 9,600-7,300 BP	Han Chinese	Toba	Piapoco	0.000311	0.867		Belize 5,600-3,700 BP	Han Chinese	Bribri	Wichi	0.000421	1.2
Belize 9,600-7,300 BP	Han Chinese	Guarani	Guaymi	0.000308	0.847		Belize 5,600-3,700 BP	Han Chinese	Waunana	Toba	0.000421	1.293
Belize 9,600-7,300 BP	Han Chinese	Arara	Wayuu	0.000307	0.639		Belize 5,600-3,700 BP	Han Chinese	Waunana	Guahibo	0.000416	1.53
Belize 9,600-7,300 BP	Han Chinese	Aymara	Surui	0.000306	0.91		Belize 5,600-3,700 BP	Han Chinese	Palikur	Kogi	0.000409	1.119
Belize 9,600-7,300 BP	Han Chinese	Guarani	Wayuu	0.000305	0.877		Belize 5,600-3,700 BP	Han Chinese	Teribe	Piapoco	0.000407	1.296
Belize 9,600-7,300 BP	Han Chinese	Piapoco	Kogi	0.000303	0.816		Belize 5,600-3,700 BP	Han Chinese	Cabecar	Piapoco	0.000404	1.563
Belize 9,600-7,300 BP	Han Chinese	Parakana	Cabecar	0.000301	0.658		Belize 5,600-3,700 BP	Han Chinese	Parakana	Yaghan	0.000403	0.841
Belize 9,600-7,300 BP	Han Chinese	Wichi	Teribe	0.0003	0.738		Belize 5,600-3,700 BP	Han Chinese	Embera	Karitiana	0.000401	1.437
Belize 9,600-7,300 BP	Han Chinese	Wichi	Cabecar	0.0003	0.89		Belize 5,600-3,700 BP	Han Chinese	Palikur	Chane	0.000401	1.136
Belize 9,600-7,300 BP	Han Chinese	Guarani	Jamamadi	0.000298	0.638		Belize 5,600-3,700 BP	Han Chinese	Teribe	Wichi	0.000384	1.14
Belize 9,600-7,300 BP	Han Chinese	Parakana	Teribe	0.000298	0.58		Belize 5,600-3,700 BP	Han Chinese	Cabecar	Wichi	0.000381	1.315
Belize 9,600-7,300 BP	Han Chinese	Chane	Ticuna	0.000294	0.775		Belize 5,600-3,700 BP	Han Chinese	Arara	Parakana	0.00038	0.843
Belize 9,600-7,300 BP	Han Chinese	Surui	Bribri	0.000288	0.719		Belize 5,600-3,700 BP	Han Chinese	Palikur	Piapoco	0.000379	1.311
Belize 9,600-7,300 BP	Han Chinese	Piapoco	Maleku	0.000286	0.699		Belize 5,600-3,700 BP	Han Chinese	Guarani	Karitiana	0.000374	1.386
Belize 9,600-7,300 BP	Han Chinese	Arara	Karitiana	0.000285	0.647		Belize 5,600-3,700 BP	Han Chinese	Embera	Kogi	0.000365	1.206
Belize 9,600-7,300 BP	Han Chinese	Guahibo	Waunana	0.000283	0.818		Belize 5,600-3,700 BP	Han Chinese	Guahibo	Ticuna	0.00036	1.358
Belize 9,600-7,300 BP	Han Chinese	Guarani	Ticuna	0.00028	0.815		Belize 5,600-3,700 BP	Han Chinese	Palikur	Wichi	0.000358	1.058
Belize 9,600-7,300 BP	Han Chinese	Aymara	Karitiana	0.000275	0.838		Belize 5,600-3,700 BP	Han Chinese	Guaymi	Toba	0.000358	1.062
Belize 9,600-7,300 BP	Han Chinese	Teribe	Kogi	0.000273	0.708		Belize 5,600-3,700 BP	Han Chinese	Embera	Chane	0.000358	1.13
Belize 9,600-7,300 BP	Han Chinese	Waunana	Quechua	0.000272	0.722		Belize 5,600-3,700 BP	Han Chinese	Toba	Ticuna	0.000354	1.122
Belize 9,600-7,300 BP	Han Chinese	Cabecar	Kogi	0.000271	0.845		Belize 5,600-3,700 BP	Han Chinese	Wichi	Yaghan	0.000353	0.897
Belize 9,600-7,300 BP	Han Chinese	Aymara	Guaymi	0.000271	0.8		Belize 5,600-3,700 BP	Han Chinese	Arara	Surui	0.000353	0.9
Belize 9,600-7,300 BP	Han Chinese	Aymara	Wayuu	0.000269	0.81		Belize 5,600-3,700 BP	Han Chinese	Guaymi	Guahibo	0.000352	1.221
Belize 9,600-7,300 BP	Han Chinese	Parakana	Piapoco	0.000269	0.6		Belize 5,600-3,700 BP	Han Chinese	Bribri	Parakana	0.000349	0.817
Belize 9,600-7,300 BP	Han Chinese	Wichi	Piapoco	0.000269	0.805		Belize 5,600-3,700 BP	Han Chinese	Waunana	Guarani	0.00034	1.13
Belize 9,600-7,300 BP	Han Chinese	Aymara	Jamamadi	0.000267	0.586		Belize 5,600-3,700 BP	Han Chinese	Guarani	Kogi	0.000338	1.031
Belize 9,600-7,300 BP	Han Chinese	Toba	Surui	0.000267	0.704		Belize 5,600-3,700 BP	Han Chinese	Embera	Piapoco	0.000338	1.278
Belize 9,600-7,300 BP	Han Chinese	Waunana	Yaghan	0.000255	0.516		Belize 5,600-3,700 BP	Han Chinese	Arara	Wayuu	0.000337	0.869
Belize 9,600-7,300 BP	Han Chinese	Teribe	Maleku	0.000255	0.617		Belize 5,600-3,700 BP	Han Chinese	Arara	Maleku	0.000336	0.739
Belize 9,600-7,300 BP	Han Chinese	Cabecar	Maleku	0.000254	0.718		Belize 5,600-3,700 BP	Han Chinese	Guarani	Chane	0.00033	1.19
Belize 9,600-7,300 BP	Han Chinese	Aymara	Ticuna	0.000246	0.701		Belize 5,600-3,700 BP	Han Chinese	Yaghan	Aymara	0.000329	0.83
Belize 9,600-7,300 BP	Han Chinese	Palikur	Waunana	0.000246	0.575		Belize 5,600-3,700 BP	Han Chinese	Piapoco	Yaghan	0.000328	0.827
Belize 9,600-7,300 BP	Han Chinese	Yaghan	Kogi	0.000246	0.473		Belize 5,600-3,700 BP	Han Chinese	Embera	Wichi	0.000315	1.025
Belize 9,600-7,300 BP	Han Chinese	Piapoco	Bribri	0.000244	0.635		Belize 5,600-3,700 BP	Han Chinese	Teribe	Parakana	0.000314	0.761
Belize 9,600-7,300 BP	Han Chinese	Waunana	Cabecar	0.000242	0.782		Belize 5,600-3,700 BP	Han Chinese	Waunana	Embera	0.000313	1.151
Belize 9,600-7,300 BP	Han Chinese	Quechua	Kogi	0.000241	0.603		Belize 5,600-3,700 BP	Han Chinese	Jamamadi	Quechua	0.000311	0.759
Belize 9,600-7,300 BP	Han Chinese	Waunana	Teribe	0.000241	0.616		Belize 5,600-3,700 BP	Han Chinese	Guarani	Piapoco	0.000311	1.228
Belize 9,600-7,300 BP	Han Chinese	Yaghan	Maleku	0.000234	0.423		Belize 5,600-3,700 BP	Han Chinese	Cabecar	Parakana	0.000308	0.79
Belize 9,600-7,300 BP	Han Chinese	Toba	Karitiana	0.000234	0.623		Belize 5,600-3,700 BP	Han Chinese	Bribri	Wayuu	0.000308	0.94
Belize 9,600-7,300 BP	Han Chinese	Toba	Guaymi	0.000233	0.554		Belize 5,600-3,700 BP	Han Chinese	Yaghan	Jamamadi	0.000307	0.643
Belize 9,600-7,300 BP	Han Chinese	Parakana	Surui	0.000232	0.524		Belize 5,600-3,700 BP	Han Chinese	Bribri	Maleku	0.000306	0.857
Belize 9,600-7,300 BP	Han Chinese	Arara	Guaymi	0.000231	0.473		Belize 5,600-3,700 BP	Han Chinese	Kogi	Yaghan	0.0003	0.702
Belize 9,600-7,300 BP	Han Chinese	Parakana	Jamamadi	0.000229	0.411		Belize 5,600-3,700 BP	Han Chinese	Chane	Yaghan	0.000298	0.714
Belize 9,600-7,300 BP	Han Chinese	Toba	Wayuu	0.000228	0.587		Belize 5,600-3,700 BP	Han Chinese	Guahibo	Karitiana	0.000298	1.134
Belize 9,600-7,300 BP	Han Chinese	Guahibo	Parakana	0.000226	0.514		Belize 5,600-3,700 BP	Han Chinese	Toba	Karitiana	0.000293	0.962
Belize 9,600-7,300 BP	Han Chinese	Guahibo	Wichi	0.000225	0.69		Belize 5,600-3,700 BP	Han Chinese	Bribri	Surui	0.000289	0.843
Belize 9,600-7,300 BP	Han Chinese	Wichi	Surui	0.000225	0.621		Belize 5,600-3,700 BP	Han Chinese	Guarani	Wichi	0.000288	1.076
Belize 9,600-7,300 BP	Han Chinese	Quechua	Maleku	0.000224	0.517		Belize 5,600-3,700 BP	Han Chinese	Aymara	Quechua	0.000284	1.113
Belize 9,600-7,300 BP	Han Chinese	Toba	Jamamadi	0.000222	0.446		Belize 5,600-3,700 BP	Han Chinese	Surui	Ticuna	0.00028	0.964
Belize 9,600-7,300 BP	Han Chinese	Teribe	Bribri	0.000214	0.54		Belize 5,600-3,700 BP	Han Chinese	Guaymi	Guarani	0.000276	0.954
Belize 9,600-7,300 BP	Han Chinese	Palikur	Parakana	0.000213	0.433		Belize 5,600-3,700 BP	Han Chinese	Palikur	Parakana	0.000273	0.671
Belize 9,600-7,300 BP	Han Chinese	Cabecar	Bribri	0.000213	0.703		Belize 5,600-3,700 BP	Han Chinese	Embera	Parakana	0.000271	0.69
Belize 9,600-7,300 BP	Han Chinese	Parakana	Ticuna	0.000211	0.451		Belize 5,600-3,700 BP	Han Chinese	Teribe	Wayuu	0.00027	0.891
Belize 9,600-7,300 BP	Han Chinese	Waunana	Piapoco	0.00021	0.642		Belize 5,600-3,700 BP	Han Chinese	Teribe	Maleku	0.00027	0.752
Belize 9,600-7,300 BP	Han Chinese	Toba	Ticuna	0.000205	0.534		Belize 5,600-3,700 BP	Han Chinese	Cabecar	Wayuu	0.000268	1.034
Belize 9,600-7,300 BP	Han Chinese	Embera	Waunana	0.000204	0.615		Belize 5,600-3,700 BP	Han Chinese	Waunana	Palikur	0.000268	0.802
Belize 9,600-7,300 BP	Han Chinese	Yaghan	Bribri	0.000202	0.366		Belize 5,600-3,700 BP	Han Chinese	Cabecar	Maleku	0.000267	0.871
Belize 9,600-7,300 BP	Han Chinese	Wichi	Karitiana	0.000195	0.55		Belize 5,600-3,700 BP	Han Chinese	Karitiana	Yaghan	0.000266	0.657
Belize 9,600-7,300 BP	Han Chinese	Wichi	Guaymi	0.000191	0.493		Belize 5,600-3,700 BP	Han Chinese	Maleku	Ticuna	0.000263	0.729
Belize 9,600-7,300 BP	Han Chinese	Wichi	Jamamadi	0.000189	0.405		Belize 5,600-3,700 BP	Han Chinese	Guahibo	Kogi	0.000263	0.864
Belize 9,600-7,300 BP	Han Chinese	Wichi	Wayuu	0.000189	0.528		Belize 5,600-3,700 BP	Han Chinese	Wayuu	Ticuna	0.000261	0.917
Belize 9,600-7,300 BP	Han Chinese	Palikur	Wichi	0.000188	0.455		Belize 5,600-3,700 BP	Han Chinese	Guahibo	Chane	0.000255	0.902
Belize 9,600-7,300 BP	Han Chinese	Parakana	Wayuu	0.000188	0.415		Belize 5,600-3,700 BP	Han Chinese	Toba	Kogi	0.000255	0.728
Belize 9,600-7,300 BP	Han Chinese	Chane	Waunana	0.000187	0.468		Belize 5,600-3,700 BP	Han Chinese	Toba	Chane	0.000252	0.82
Belize 9,600-7,300 BP	Han Chinese	Parakana	Karitiana	0.000185	0.412		Belize 5,600-3,700 BP	Han Chinese	Teribe	Surui	0.000251	0.748
Belize 9,600-7,300 BP	Han Chinese	Guahibo	Toba	0.000184	0.498		Belize 5,600-3,700 BP	Han Chinese	Cabecar	Surui	0.000249	0.869
Belize 9,600-7,300 BP	Han Chinese	Quechua	Bribri	0.000183	0.434		Belize 5,600-3,700 BP	Han Chinese	Guaymi	Embera	0.000249	0.863
Belize 9,600-7,300 BP	Han Chinese	Guarani	Waunana	0.000174	0.472		Belize 5,600-3,700 BP	Han Chinese	Arara	Toba	0.000247	0.626
Belize 9,600-7,300 BP	Han Chinese	Parakana	Guaymi	0.000169	0.351		Belize 5,600-3,700 BP	Han Chinese	Waunana	Cabecar	0.000247	0.933
Belize 9,600-7,300 BP	Han Chinese	Waunana	Surui	0.000167	0.451		Belize 5,600-3,700 BP	Han Chinese	Palikur	Wayuu	0.000245	0.762
Belize 9,600-7,300 BP	Han Chinese	Embera	Parakana	0.000166	0.361		Belize 5,600-3,700 BP	Han Chinese	Palikur	Maleku	0.000245	0.6
Belize 9,600-7,300 BP	Han Chinese	Wichi	Ticuna	0.000166	0.464		Belize 5,600-3,700 BP	Han Chinese	Arara	Guahibo	0.000244	0.648
Belize 9,600-7,300 BP	Han Chinese	Ticuna	Quechua	0.000165	0.445		Belize 5,600-3,700 BP	Han Chinese	Waunana	Teribe	0.000244	0.766
Belize 9,600-7,300 BP	Han Chinese	Chane	Parakana	0.000159	0.324		Belize 5,600-3,700 BP	Han Chinese	Guahibo	Piapoco	0.000235	1.017
Belize 9,600-7,300 BP	Han Chinese	Ticuna	Yaghan	0.000149	0.296		Belize 5,600-3,700 BP	Han Chinese	Toba	Piapoco	0.00023	0.799
Belize 9,600-7,300 BP	Han Chinese	Guahibo	Arara	0.000149	0.331		Belize 5,600-3,700 BP	Han Chinese	Palikur	Surui	0.000223	0.686
Belize 9,600-7,300 BP	Han Chinese	Embera	Wichi	0.000146	0.402		Belize 5,600-3,700 BP	Han Chinese	Guarani	Parakana	0.000222	0.583
Belize 9,600-7,300 BP	Han Chinese	Waunana	Jamamadi	0.000146	0.302		Belize 5,600-3,700 BP	Han Chinese	Surui	Karitiana	0.000218	0.816
Belize 9,600-7,300 BP	Han Chinese	Palikur	Toba	0.000144	0.333		Belize 5,600-3,700 BP	Han Chinese	Bribri	Toba	0.000216	0.58
Belize 9,600-7,300 BP	Han Chinese	Guahibo	Aymara	0.000144	0.453		Belize 5,600-3,700 BP	Han Chinese	Guahibo	Wichi	0.000212	0.772
Belize 9,600-7,300 BP	Han Chinese	Wayuu	Quechua	0.000141	0.391		Belize 5,600-3,700 BP	Han Chinese	Bribri	Guahibo	0.000209	0.648
Belize 9,600-7,300 BP	Han Chinese	Aymara	Waunana	0.000139	0.4		Belize 5,600-3,700 BP	Han Chinese	Waunana	Bribri	0.000207	0.635
Belize 9,600-7,300 BP	Han Chinese	Guaymi	Quechua	0.000139	0.372		Belize 5,600-3,700 BP	Han Chinese	Toba	Wichi	0.000205	0.706
Belize 9,600-7,300 BP	Han Chinese	Waunana	Karitiana	0.000137	0.387		Belize 5,600-3,700 BP	Han Chinese	Guaymi	Palikur	0.000202	0.59
Belize 9,600-7,300 BP	Han Chinese	Karitiana	Quechua	0.000135	0.384		Belize 5,600-3,700 BP	Han Chinese	Embera	Wayuu	0.000202	0.694
Belize 9,600-7,300 BP	Han Chinese	Ticuna	Cabecar	0.000135	0.382		Belize 5,600-3,700 BP	Han Chinese	Ticuna	Yaghan	0.0002	0.463
Belize 9,600-7,300 BP	Han Chinese	Jamamadi	Quechua	0.000134	0.282		Belize 5,600-3,700 BP	Han Chinese	Maleku	Karitiana	0.0002	0.56
Belize 9,600-7,300 BP	Han Chinese	Ticuna	Teribe	0.000134	0.317		Belize 5,600-3,700 BP	Han Chinese	Embera	Maleku	0.000199	0.574
Belize 9,600-7,300 BP	Han Chinese	Waunana	Guaymi	0.000133	0.386		Belize 5,600-3,700 BP	Han Chinese	Wayuu	Karitiana	0.000199	0.726
Belize 9,600-7,300 BP	Han Chinese	Waunana	Wayuu	0.000131	0.36		Belize 5,600-3,700 BP	Han Chinese	Surui	Kogi	0.000183	0.54
Belize 9,600-7,300 BP	Han Chinese	Arara	Wichi	0.000131	0.279		Belize 5,600-3,700 BP	Han Chinese	Embera	Surui	0.000182	0.62
Belize 9,600-7,300 BP	Han Chinese	Arara	Waunana	0.000131	0.263		Belize 5,600-3,700 BP	Han Chinese	Guaymi	Cabecar	0.000182	0.814
Belize 9,600-7,300 BP	Han Chinese	Chane	Wichi	0.000128	0.349		Belize 5,600-3,700 BP	Han Chinese	Guaymi	Teribe	0.00018	0.641
Belize 9,600-7,300 BP	Han Chinese	Guaymi	Yaghan	0.000124	0.245		Belize 5,600-3,700 BP	Han Chinese	Teribe	Toba	0.000178	0.502
Belize 9,600-7,300 BP	Han Chinese	Wayuu	Yaghan	0.000123	0.247		Belize 5,600-3,700 BP	Han Chinese	Cabecar	Toba	0.000175	0.578
Belize 9,600-7,300 BP	Han Chinese	Jamamadi	Teribe	0.000121	0.23		Belize 5,600-3,700 BP	Han Chinese	Guarani	Wayuu	0.000175	0.641
Belize 9,600-7,300 BP	Han Chinese	Guarani	Wichi	0.000116	0.351		Belize 5,600-3,700 BP	Han Chinese	Parakana	Ticuna	0.000174	0.452
Belize 9,600-7,300 BP	Han Chinese	Karitiana	Yaghan	0.000116	0.239		Belize 5,600-3,700 BP	Han Chinese	Guarani	Maleku	0.000174	0.494
Belize 9,600-7,300 BP	Han Chinese	Guarani	Parakana	0.000115	0.256		Belize 5,600-3,700 BP	Han Chinese	Surui	Chane	0.000174	0.561
Belize 9,600-7,300 BP	Han Chinese	Wayuu	Teribe	0.000111	0.282		Belize 5,600-3,700 BP	Han Chinese	Teribe	Guahibo	0.000171	0.558
Belize 9,600-7,300 BP	Han Chinese	Wayuu	Cabecar	0.000111	0.358		Belize 5,600-3,700 BP	Han Chinese	Cabecar	Guahibo	0.000169	0.638
Belize 9,600-7,300 BP	Han Chinese	Guaymi	Cabecar	0.00011	0.42		Belize 5,600-3,700 BP	Han Chinese	Waunana	Arara	0.000167	0.409
Belize 9,600-7,300 BP	Han Chinese	Guahibo	Guarani	0.000109	0.349		Belize 5,600-3,700 BP	Han Chinese	Maleku	Kogi	0.000165	0.455
Belize 9,600-7,300 BP	Han Chinese	Guaymi	Teribe	0.000109	0.317		Belize 5,600-3,700 BP	Han Chinese	Wayuu	Kogi	0.000163	0.528
Belize 9,600-7,300 BP	Han Chinese	Jamamadi	Cabecar	0.000109	0.24		Belize 5,600-3,700 BP	Han Chinese	Guahibo	Parakana	0.00016	0.435
Belize 9,600-7,300 BP	Han Chinese	Waunana	Ticuna	0.000107	0.291		Belize 5,600-3,700 BP	Han Chinese	Maleku	Chane	0.000159	0.405
Belize 9,600-7,300 BP	Han Chinese	Jamamadi	Yaghan	0.000106	0.188		Belize 5,600-3,700 BP	Han Chinese	Parakana	Karitiana	0.000158	0.422
Belize 9,600-7,300 BP	Han Chinese	Karitiana	Cabecar	0.000106	0.327		Belize 5,600-3,700 BP	Han Chinese	Wayuu	Chane	0.000157	0.506
Belize 9,600-7,300 BP	Han Chinese	Karitiana	Teribe	0.000105	0.265		Belize 5,600-3,700 BP	Han Chinese	Guarani	Surui	0.000156	0.545
Belize 9,600-7,300 BP	Han Chinese	Surui	Quechua	0.000105	0.295		Belize 5,600-3,700 BP	Han Chinese	Surui	Piapoco	0.000155	0.612
Belize 9,600-7,300 BP	Han Chinese	Embera	Toba	0.000104	0.276		Belize 5,600-3,700 BP	Han Chinese	Palikur	Toba	0.000152	0.452
Belize 9,600-7,300 BP	Han Chinese	Palikur	Aymara	0.000104	0.261		Belize 5,600-3,700 BP	Han Chinese	Palikur	Guahibo	0.000149	0.486
Belize 9,600-7,300 BP	Han Chinese	Ticuna	Piapoco	0.000103	0.332		Belize 5,600-3,700 BP	Han Chinese	Wichi	Ticuna	0.000148	0.482
Belize 9,600-7,300 BP	Han Chinese	Toba	Waunana	0.000101	0.248		Belize 5,600-3,700 BP	Han Chinese	Guaymi	Bribri	0.000143	0.496
Belize 9,600-7,300 BP	Han Chinese	Guahibo	Chane	9.5e-05	0.273		Belize 5,600-3,700 BP	Han Chinese	Maleku	Piapoco	0.000138	0.393
Belize 9,600-7,300 BP	Han Chinese	Arara	Aymara	9.3e-05	0.197		Belize 5,600-3,700 BP	Han Chinese	Arara	Guarani	0.000136	0.356
Belize 9,600-7,300 BP	Han Chinese	Jamamadi	Piapoco	9.1e-05	0.212		Belize 5,600-3,700 BP	Han Chinese	Wayuu	Piapoco	0.000136	0.526
Belize 9,600-7,300 BP	Han Chinese	Surui	Yaghan	8.8e-05	0.178		Belize 5,600-3,700 BP	Han Chinese	Bribri	Guarani	0.000133	0.388
Belize 9,600-7,300 BP	Han Chinese	Arara	Toba	8.7e-05	0.177		Belize 5,600-3,700 BP	Han Chinese	Surui	Wichi	0.000132	0.44
Belize 9,600-7,300 BP	Han Chinese	Chane	Toba	8.3e-05	0.206		Belize 5,600-3,700 BP	Han Chinese	Toba	Parakana	0.000132	0.334
Belize 9,600-7,300 BP	Han Chinese	Aymara	Wichi	8e-05	0.235		Belize 5,600-3,700 BP	Han Chinese	Arara	Embera	0.000129	0.326
Belize 9,600-7,300 BP	Han Chinese	Wayuu	Piapoco	8e-05	0.256		Belize 5,600-3,700 BP	Han Chinese	Piapoco	Ticuna	0.000125	0.467
Belize 9,600-7,300 BP	Han Chinese	Guahibo	Embera	7.9e-05	0.247		Belize 5,600-3,700 BP	Han Chinese	Maleku	Wichi	0.000114	0.303
Belize 9,600-7,300 BP	Han Chinese	Guaymi	Piapoco	7.8e-05	0.228		Belize 5,600-3,700 BP	Han Chinese	Wayuu	Wichi	0.000113	0.377
Belize 9,600-7,300 BP	Han Chinese	Guarani	Toba	7.6e-05	0.197		Belize 5,600-3,700 BP	Han Chinese	Embera	Toba	0.000108	0.334
Belize 9,600-7,300 BP	Han Chinese	Surui	Cabecar	7.5e-05	0.235		Belize 5,600-3,700 BP	Han Chinese	Parakana	Kogi	0.000108	0.259
Belize 9,600-7,300 BP	Han Chinese	Karitiana	Piapoco	7.4e-05	0.252		Belize 5,600-3,700 BP	Han Chinese	Bribri	Embera	0.000106	0.349
Belize 9,600-7,300 BP	Han Chinese	Surui	Teribe	7.4e-05	0.185		Belize 5,600-3,700 BP	Han Chinese	Chane	Ticuna	0.000105	0.323
Belize 9,600-7,300 BP	Han Chinese	Palikur	Guarani	6.9e-05	0.173		Belize 5,600-3,700 BP	Han Chinese	Embera	Guahibo	0.000103	0.388
Belize 9,600-7,300 BP	Han Chinese	Aymara	Parakana	6.8e-05	0.149		Belize 5,600-3,700 BP	Han Chinese	Guahibo	Wayuu	9.9e-05	0.389
Belize 9,600-7,300 BP	Han Chinese	Arara	Chane	6.5e-05	0.136		Belize 5,600-3,700 BP	Han Chinese	Guahibo	Maleku	9.8e-05	0.279
Belize 9,600-7,300 BP	Han Chinese	Embera	Aymara	6.5e-05	0.193		Belize 5,600-3,700 BP	Han Chinese	Kogi	Ticuna	9.7e-05	0.291
Belize 9,600-7,300 BP	Han Chinese	Piapoco	Quechua	6.2e-05	0.19		Belize 5,600-3,700 BP	Han Chinese	Parakana	Chane	9.6e-05	0.239
Belize 9,600-7,300 BP	Han Chinese	Ticuna	Surui	6e-05	0.176		Belize 5,600-3,700 BP	Han Chinese	Teribe	Guarani	9.5e-05	0.298
Belize 9,600-7,300 BP	Han Chinese	Bribri	Kogi	5.9e-05	0.152		Belize 5,600-3,700 BP	Han Chinese	Toba	Wayuu	9.4e-05	0.298
Belize 9,600-7,300 BP	Han Chinese	Parakana	Waunana	5.9e-05	0.121		Belize 5,600-3,700 BP	Han Chinese	Guaymi	Arara	9.4e-05	0.235
Belize 9,600-7,300 BP	Han Chinese	Wichi	Waunana	5.8e-05	0.151		Belize 5,600-3,700 BP	Han Chinese	Cabecar	Guarani	9.3e-05	0.345
Belize 9,600-7,300 BP	Han Chinese	Palikur	Chane	5.7e-05	0.131		Belize 5,600-3,700 BP	Han Chinese	Toba	Maleku	9.2e-05	0.246
Belize 9,600-7,300 BP	Han Chinese	Parakana	Arara	5.6e-05	0.107		Belize 5,600-3,700 BP	Han Chinese	Arara	Cabecar	9.1e-05	0.235
Belize 9,600-7,300 BP	Han Chinese	Embera	Arara	5.3e-05	0.111		Belize 5,600-3,700 BP	Han Chinese	Surui	Parakana	9.1e-05	0.237
Belize 9,600-7,300 BP	Han Chinese	Piapoco	Yaghan	5e-05	0.106		Belize 5,600-3,700 BP	Han Chinese	Parakana	Piapoco	8.7e-05	0.241
Belize 9,600-7,300 BP	Han Chinese	Chane	Aymara	5e-05	0.139		Belize 5,600-3,700 BP	Han Chinese	Arara	Palikur	8.6e-05	0.208
Belize 9,600-7,300 BP	Han Chinese	Surui	Piapoco	4.3e-05	0.146		Belize 5,600-3,700 BP	Han Chinese	Wichi	Karitiana	8.6e-05	0.292
Belize 9,600-7,300 BP	Han Chinese	Bribri	Maleku	4.1e-05	0.093		Belize 5,600-3,700 BP	Han Chinese	Guarani	Toba	8.3e-05	0.28
Belize 9,600-7,300 BP	Han Chinese	Guahibo	Palikur	3.9e-05	0.104		Belize 5,600-3,700 BP	Han Chinese	Guahibo	Surui	8e-05	0.3
Belize 9,600-7,300 BP	Han Chinese	Aymara	Toba	3.9e-05	0.103		Belize 5,600-3,700 BP	Han Chinese	Guarani	Guahibo	7.6e-05	0.295
Belize 9,600-7,300 BP	Han Chinese	Palikur	Embera	3.9e-05	0.091		Belize 5,600-3,700 BP	Han Chinese	Arara	Teribe	7.5e-05	0.186
Belize 9,600-7,300 BP	Han Chinese	Toba	Wichi	3.8e-05	0.107		Belize 5,600-3,700 BP	Han Chinese	Toba	Surui	7.5e-05	0.246
Belize 9,600-7,300 BP	Han Chinese	Jamamadi	Surui	3.7e-05	0.081		Belize 5,600-3,700 BP	Han Chinese	Teribe	Embera	6.9e-05	0.226
Belize 9,600-7,300 BP	Han Chinese	Wayuu	Surui	3.6e-05	0.107		Belize 5,600-3,700 BP	Han Chinese	Palikur	Guarani	6.8e-05	0.217
Belize 9,600-7,300 BP	Han Chinese	Guarani	Aymara	3.5e-05	0.107		Belize 5,600-3,700 BP	Han Chinese	Cabecar	Embera	6.7e-05	0.279
Belize 9,600-7,300 BP	Han Chinese	Guaymi	Surui	3.4e-05	0.096		Belize 5,600-3,700 BP	Han Chinese	Waunana	Guaymi	6.4e-05	0.225
Belize 9,600-7,300 BP	Han Chinese	Toba	Parakana	3.4e-05	0.071		Belize 5,600-3,700 BP	Han Chinese	Piapoco	Karitiana	6.3e-05	0.265
Belize 9,600-7,300 BP	Han Chinese	Piapoco	Cabecar	3.2e-05	0.106		Belize 5,600-3,700 BP	Han Chinese	Bribri	Palikur	6.2e-05	0.168
Belize 9,600-7,300 BP	Han Chinese	Karitiana	Surui	3.1e-05	0.095		Belize 5,600-3,700 BP	Han Chinese	Karitiana	Ticuna	6.2e-05	0.224
Belize 9,600-7,300 BP	Han Chinese	Embera	Guarani	3.1e-05	0.086		Belize 5,600-3,700 BP	Han Chinese	Maleku	Parakana	5.1e-05	0.114
Belize 9,600-7,300 BP	Han Chinese	Piapoco	Teribe	3.1e-05	0.082		Belize 5,600-3,700 BP	Han Chinese	Wichi	Kogi	5.1e-05	0.15
Belize 9,600-7,300 BP	Han Chinese	Cabecar	Quechua	3e-05	0.088		Belize 5,600-3,700 BP	Han Chinese	Parakana	Wichi	4.9e-05	0.126
Belize 9,600-7,300 BP	Han Chinese	Teribe	Quechua	3e-05	0.072		Belize 5,600-3,700 BP	Han Chinese	Wichi	Chane	4.3e-05	0.143
Belize 9,600-7,300 BP	Han Chinese	Ticuna	Karitiana	2.9e-05	0.089		Belize 5,600-3,700 BP	Han Chinese	Chane	Karitiana	4.2e-05	0.139
Belize 9,600-7,300 BP	Han Chinese	Palikur	Arara	2.5e-05	0.05		Belize 5,600-3,700 BP	Han Chinese	Palikur	Embera	4.2e-05	0.126
Belize 9,600-7,300 BP	Han Chinese	Ticuna	Guaymi	2.5e-05	0.066		Belize 5,600-3,700 BP	Han Chinese	Bribri	Cabecar	4e-05	0.158
Belize 9,600-7,300 BP	Han Chinese	Ticuna	Wayuu	2.4e-05	0.067		Belize 5,600-3,700 BP	Han Chinese	Arara	Bribri	3.9e-05	0.09
Belize 9,600-7,300 BP	Han Chinese	Yaghan	Quechua	2e-05	0.041		Belize 5,600-3,700 BP	Han Chinese	Bribri	Teribe	3.8e-05	0.123
Belize 9,600-7,300 BP	Han Chinese	Cabecar	Yaghan	1.8e-05	0.036		Belize 5,600-3,700 BP	Han Chinese	Wayuu	Parakana	3.6e-05	0.096
Belize 9,600-7,300 BP	Han Chinese	Maleku	Kogi	1.8e-05	0.042		Belize 5,600-3,700 BP	Han Chinese	Kogi	Karitiana	3.5e-05	0.111
Belize 9,600-7,300 BP	Han Chinese	Embera	Chane	1.7e-05	0.042		Belize 5,600-3,700 BP	Han Chinese	Teribe	Palikur	2.9e-05	0.078
Belize 9,600-7,300 BP	Han Chinese	Guarani	Arara	1.6e-05	0.035		Belize 5,600-3,700 BP	Han Chinese	Piapoco	Kogi	2.8e-05	0.089
Belize 9,600-7,300 BP	Han Chinese	Chane	Guarani	1.4e-05	0.039		Belize 5,600-3,700 BP	Han Chinese	Jamamadi	Aymara	2.8e-05	0.071
Belize 9,600-7,300 BP	Han Chinese	Guaymi	Jamamadi	1.3e-05	0.026		Belize 5,600-3,700 BP	Han Chinese	Embera	Guarani	2.7e-05	0.092
Belize 9,600-7,300 BP	Han Chinese	Wichi	Parakana	1.2e-05	0.026		Belize 5,600-3,700 BP	Han Chinese	Wichi	Piapoco	2.3e-05	0.083
Belize 9,600-7,300 BP	Han Chinese	Teribe	Yaghan	1.1e-05	0.02		Belize 5,600-3,700 BP	Han Chinese	Cabecar	Palikur	2.1e-05	0.065
Belize 9,600-7,300 BP	Han Chinese	Ticuna	Jamamadi	9e-06	0.019		Belize 5,600-3,700 BP	Han Chinese	Piapoco	Chane	2.1e-05	0.073
Belize 9,600-7,300 BP	Han Chinese	Wayuu	Karitiana	6e-06	0.017		Belize 5,600-3,700 BP	Han Chinese	Surui	Wayuu	1.9e-05	0.07
Belize 9,600-7,300 BP	Han Chinese	Jamamadi	Karitiana	5e-06	0.01		Belize 5,600-3,700 BP	Han Chinese	Surui	Maleku	1.8e-05	0.048
Belize 9,600-7,300 BP	Han Chinese	Guaymi	Karitiana	4e-06	0.011		Belize 5,600-3,700 BP	Han Chinese	Chane	Kogi	8e-06	0.024
Belize 9,600-7,300 BP	Han Chinese	Wayuu	Guaymi	2e-06	0.005		Belize 5,600-3,700 BP	Han Chinese	Guahibo	Toba	5e-06	0.019
Belize 9,600-7,300 BP	Han Chinese	Teribe	Cabecar	1e-06	0.002		Belize 5,600-3,700 BP	Han Chinese	Maleku	Wayuu	2e-06	0.006
Belize 9,600-7,300 BP	Han Chinese	Wayuu	Jamamadi	0	0.001		Belize 5,600-3,700 BP	Han Chinese	Teribe	Cabecar	2e-06	0.009

## Sheet: Supplementary Data 8
Supplementary Data 8: F4-statistics comparing 5,600-3,700 BP individuals and present-day Maya
Population A	Population B	Population C	Population D	f4(A, B; C, D)	Z-score
Belize 5,600-3,700 BP	Present-day Maya	Waunana	Zapotec	0.001799	6.058
Belize 5,600-3,700 BP	Present-day Maya	Waunana	Mixe	0.001689	6.658
Belize 5,600-3,700 BP	Present-day Maya	Guarani	Zapotec	0.001677	5.732
Belize 5,600-3,700 BP	Present-day Maya	Guarani	Mixe	0.001569	6.777
Belize 5,600-3,700 BP	Present-day Maya	Teribe	Zapotec	0.001542	4.653
Belize 5,600-3,700 BP	Present-day Maya	Yaghan	Zapotec	0.001533	3.899
Belize 5,600-3,700 BP	Present-day Maya	Ticuna	Zapotec	0.001518	5.079
Belize 5,600-3,700 BP	Present-day Maya	Chipewyan	Zapotec	0.001513	3.845
Belize 5,600-3,700 BP	Present-day Maya	Wayuu	Zapotec	0.001484	4.988
Belize 5,600-3,700 BP	Present-day Maya	Cabecar	Zapotec	0.001466	5.104
Belize 5,600-3,700 BP	Present-day Maya	Bribri	Zapotec	0.001466	4.4
Belize 5,600-3,700 BP	Present-day Maya	Toba	Zapotec	0.001464	4.863
Belize 5,600-3,700 BP	Present-day Maya	Guahibo	Zapotec	0.00143	5.021
Belize 5,600-3,700 BP	Present-day Maya	Teribe	Mixe	0.00143	5.241
Belize 5,600-3,700 BP	Present-day Maya	Yaghan	Mixe	0.001424	4.061
Belize 5,600-3,700 BP	Present-day Maya	Ticuna	Mixe	0.001407	5.857
Belize 5,600-3,700 BP	Present-day Maya	Chipewyan	Mixe	0.001403	4.088
Belize 5,600-3,700 BP	Present-day Maya	Karitiana	Zapotec	0.001391	4.873
Belize 5,600-3,700 BP	Present-day Maya	Wayuu	Mixe	0.001374	5.929
Belize 5,600-3,700 BP	Present-day Maya	Toba	Mixe	0.001354	5.388
Belize 5,600-3,700 BP	Present-day Maya	Cabecar	Mixe	0.001353	6.203
Belize 5,600-3,700 BP	Present-day Maya	Bribri	Mixe	0.001353	4.683
Belize 5,600-3,700 BP	Present-day Maya	Guahibo	Mixe	0.001323	5.95
Belize 5,600-3,700 BP	Present-day Maya	Palikur	Zapotec	0.00132	4.009
Belize 5,600-3,700 BP	Present-day Maya	Embera	Zapotec	0.001311	4.54
Belize 5,600-3,700 BP	Present-day Maya	Karitiana	Mixe	0.001284	5.623
Belize 5,600-3,700 BP	Present-day Maya	Kogi	Zapotec	0.001279	3.885
Belize 5,600-3,700 BP	Present-day Maya	Arara	Zapotec	0.001279	3.258
Belize 5,600-3,700 BP	Present-day Maya	Piapoco	Zapotec	0.001213	4.309
Belize 5,600-3,700 BP	Present-day Maya	Surui	Zapotec	0.001211	3.924
Belize 5,600-3,700 BP	Present-day Maya	Palikur	Mixe	0.001209	4.317
Belize 5,600-3,700 BP	Present-day Maya	Embera	Mixe	0.001199	5.191
Belize 5,600-3,700 BP	Present-day Maya	Kogi	Mixe	0.001167	4.436
Belize 5,600-3,700 BP	Present-day Maya	Waunana	Quechua	0.001148	3.126
Belize 5,600-3,700 BP	Present-day Maya	Guaymi	Zapotec	0.001147	3.771
Belize 5,600-3,700 BP	Present-day Maya	Arara	Mixe	0.001123	3.164
Belize 5,600-3,700 BP	Present-day Maya	Maleku	Zapotec	0.001118	3.272
Belize 5,600-3,700 BP	Present-day Maya	Waunana	Jamamadi	0.001105	3.137
Belize 5,600-3,700 BP	Present-day Maya	Piapoco	Mixe	0.001105	5.064
Belize 5,600-3,700 BP	Present-day Maya	Surui	Mixe	0.001102	4.551
Belize 5,600-3,700 BP	Present-day Maya	Wichi	Zapotec	0.001062	3.524
Belize 5,600-3,700 BP	Present-day Maya	Parakana	Zapotec	0.001048	2.93
Belize 5,600-3,700 BP	Present-day Maya	Guaymi	Mixe	0.001037	4.004
Belize 5,600-3,700 BP	Present-day Maya	Guarani	Quechua	0.001028	2.875
Belize 5,600-3,700 BP	Present-day Maya	Maleku	Mixe	0.001009	3.293
Belize 5,600-3,700 BP	Present-day Maya	Chane	Zapotec	0.001	3.229
Belize 5,600-3,700 BP	Present-day Maya	Guarani	Jamamadi	0.000987	2.887
Belize 5,600-3,700 BP	Present-day Maya	Aymara	Zapotec	0.000963	3.331
Belize 5,600-3,700 BP	Present-day Maya	Wichi	Mixe	0.000952	3.827
Belize 5,600-3,700 BP	Present-day Maya	Parakana	Mixe	0.000924	3.028
Belize 5,600-3,700 BP	Present-day Maya	Pima	Zapotec	0.000922	3.463
Belize 5,600-3,700 BP	Present-day Maya	Chane	Mixe	0.000891	3.494
Belize 5,600-3,700 BP	Present-day Maya	Teribe	Quechua	0.000891	2.288
Belize 5,600-3,700 BP	Present-day Maya	Yaghan	Quechua	0.000889	2.007
Belize 5,600-3,700 BP	Present-day Maya	Waunana	Pima	0.000877	3.414
Belize 5,600-3,700 BP	Present-day Maya	Ticuna	Quechua	0.000866	2.43
Belize 5,600-3,700 BP	Present-day Maya	Chipewyan	Quechua	0.000865	1.931
Belize 5,600-3,700 BP	Present-day Maya	Teribe	Jamamadi	0.000852	2.298
Belize 5,600-3,700 BP	Present-day Maya	Aymara	Mixe	0.000851	3.746
Belize 5,600-3,700 BP	Present-day Maya	Yaghan	Jamamadi	0.000839	1.972
Belize 5,600-3,700 BP	Present-day Maya	Waunana	Aymara	0.000837	3.082
Belize 5,600-3,700 BP	Present-day Maya	Chipewyan	Jamamadi	0.000832	1.871
Belize 5,600-3,700 BP	Present-day Maya	Wayuu	Quechua	0.000832	2.333
Belize 5,600-3,700 BP	Present-day Maya	Ticuna	Jamamadi	0.00082	2.34
Belize 5,600-3,700 BP	Present-day Maya	Cabecar	Quechua	0.000812	2.339
Belize 5,600-3,700 BP	Present-day Maya	Pima	Mixe	0.000812	3.876
Belize 5,600-3,700 BP	Present-day Maya	Bribri	Quechua	0.000811	2.019
Belize 5,600-3,700 BP	Present-day Maya	Toba	Quechua	0.000809	2.318
Belize 5,600-3,700 BP	Present-day Maya	Waunana	Chane	0.000797	2.624
Belize 5,600-3,700 BP	Present-day Maya	Wayuu	Jamamadi	0.000792	2.291
Belize 5,600-3,700 BP	Present-day Maya	Guahibo	Quechua	0.000782	2.246
Belize 5,600-3,700 BP	Present-day Maya	Cabecar	Jamamadi	0.00077	2.228
Belize 5,600-3,700 BP	Present-day Maya	Bribri	Jamamadi	0.000769	2.023
Belize 5,600-3,700 BP	Present-day Maya	Toba	Jamamadi	0.000762	2.211
Belize 5,600-3,700 BP	Present-day Maya	Guarani	Pima	0.000757	3.106
Belize 5,600-3,700 BP	Present-day Maya	Karitiana	Quechua	0.000742	2.149
Belize 5,600-3,700 BP	Present-day Maya	Guahibo	Jamamadi	0.000741	2.121
Belize 5,600-3,700 BP	Present-day Maya	Waunana	Wichi	0.000736	2.756
Belize 5,600-3,700 BP	Present-day Maya	Guarani	Aymara	0.000718	2.844
Belize 5,600-3,700 BP	Present-day Maya	Waunana	Parakana	0.00071	2.151
Belize 5,600-3,700 BP	Present-day Maya	Karitiana	Jamamadi	0.000706	2.098
Belize 5,600-3,700 BP	Present-day Maya	Jamamadi	Zapotec	0.000691	1.867
Belize 5,600-3,700 BP	Present-day Maya	Waunana	Maleku	0.000679	2.111
Belize 5,600-3,700 BP	Present-day Maya	Guarani	Chane	0.000676	2.612
Belize 5,600-3,700 BP	Present-day Maya	Palikur	Quechua	0.000667	1.693
Belize 5,600-3,700 BP	Present-day Maya	Embera	Quechua	0.000659	1.915
Belize 5,600-3,700 BP	Present-day Maya	Quechua	Zapotec	0.000651	1.736
Belize 5,600-3,700 BP	Present-day Maya	Waunana	Guaymi	0.000651	2.454
Belize 5,600-3,700 BP	Present-day Maya	Guarani	Parakana	0.000646	2.063
Belize 5,600-3,700 BP	Present-day Maya	Palikur	Jamamadi	0.000626	1.657
Belize 5,600-3,700 BP	Present-day Maya	Kogi	Quechua	0.000623	1.609
Belize 5,600-3,700 BP	Present-day Maya	Teribe	Pima	0.000619	2.163
Belize 5,600-3,700 BP	Present-day Maya	Guarani	Wichi	0.000617	2.699
Belize 5,600-3,700 BP	Present-day Maya	Embera	Jamamadi	0.000615	1.796
Belize 5,600-3,700 BP	Present-day Maya	Yaghan	Pima	0.00061	1.749
Belize 5,600-3,700 BP	Present-day Maya	Arara	Quechua	0.000609	1.365
Belize 5,600-3,700 BP	Present-day Maya	Ticuna	Pima	0.000595	2.316
Belize 5,600-3,700 BP	Present-day Maya	Chipewyan	Pima	0.000592	1.66
Belize 5,600-3,700 BP	Present-day Maya	Kogi	Jamamadi	0.000589	1.601
Belize 5,600-3,700 BP	Present-day Maya	Waunana	Surui	0.000587	2.021
Belize 5,600-3,700 BP	Present-day Maya	Waunana	Piapoco	0.000584	2.268
Belize 5,600-3,700 BP	Present-day Maya	Jamamadi	Mixe	0.00058	1.769
Belize 5,600-3,700 BP	Present-day Maya	Teribe	Aymara	0.000579	1.916
Belize 5,600-3,700 BP	Present-day Maya	Arara	Jamamadi	0.000569	1.327
Belize 5,600-3,700 BP	Present-day Maya	Yaghan	Aymara	0.000569	1.56
Belize 5,600-3,700 BP	Present-day Maya	Piapoco	Quechua	0.000565	1.601
Belize 5,600-3,700 BP	Present-day Maya	Wayuu	Pima	0.000562	2.255
Belize 5,600-3,700 BP	Present-day Maya	Guarani	Maleku	0.00056	1.673
Belize 5,600-3,700 BP	Present-day Maya	Surui	Quechua	0.00056	1.524
Belize 5,600-3,700 BP	Present-day Maya	Ticuna	Aymara	0.000555	2.126
Belize 5,600-3,700 BP	Present-day Maya	Chipewyan	Aymara	0.000551	1.535
Belize 5,600-3,700 BP	Present-day Maya	Waunana	Arara	0.000544	1.441
Belize 5,600-3,700 BP	Present-day Maya	Toba	Pima	0.000543	1.957
Belize 5,600-3,700 BP	Present-day Maya	Cabecar	Pima	0.000542	2.269
Belize 5,600-3,700 BP	Present-day Maya	Quechua	Mixe	0.000542	1.67
Belize 5,600-3,700 BP	Present-day Maya	Bribri	Pima	0.000541	1.785
Belize 5,600-3,700 BP	Present-day Maya	Teribe	Chane	0.000539	1.645
Belize 5,600-3,700 BP	Present-day Maya	Yaghan	Chane	0.000536	1.424
Belize 5,600-3,700 BP	Present-day Maya	Guarani	Guaymi	0.000531	1.94
Belize 5,600-3,700 BP	Present-day Maya	Surui	Jamamadi	0.000522	1.525
Belize 5,600-3,700 BP	Present-day Maya	Wayuu	Aymara	0.000522	1.973
Belize 5,600-3,700 BP	Present-day Maya	Waunana	Kogi	0.000521	1.794
Belize 5,600-3,700 BP	Present-day Maya	Piapoco	Jamamadi	0.000514	1.548
Belize 5,600-3,700 BP	Present-day Maya	Ticuna	Chane	0.000514	1.824
Belize 5,600-3,700 BP	Present-day Maya	Chipewyan	Chane	0.000513	1.328
Belize 5,600-3,700 BP	Present-day Maya	Guahibo	Pima	0.000511	2.23
Belize 5,600-3,700 BP	Present-day Maya	Ticuna	Parakana	0.000508	1.496
Belize 5,600-3,700 BP	Present-day Maya	Teribe	Parakana	0.000505	1.444
Belize 5,600-3,700 BP	Present-day Maya	Bribri	Aymara	0.000502	1.575
Belize 5,600-3,700 BP	Present-day Maya	Toba	Aymara	0.000502	1.841
Belize 5,600-3,700 BP	Present-day Maya	Cabecar	Aymara	0.000502	1.947
Belize 5,600-3,700 BP	Present-day Maya	Guaymi	Quechua	0.000497	1.341
Belize 5,600-3,700 BP	Present-day Maya	Waunana	Embera	0.000489	2.046
Belize 5,600-3,700 BP	Present-day Maya	Wayuu	Chane	0.000482	1.698
Belize 5,600-3,700 BP	Present-day Maya	Teribe	Wichi	0.000478	1.532
Belize 5,600-3,700 BP	Present-day Maya	Waunana	Palikur	0.000478	1.628
Belize 5,600-3,700 BP	Present-day Maya	Karitiana	Pima	0.000472	1.955
Belize 5,600-3,700 BP	Present-day Maya	Guahibo	Aymara	0.000471	1.994
Belize 5,600-3,700 BP	Present-day Maya	Guarani	Surui	0.000468	1.809
Belize 5,600-3,700 BP	Present-day Maya	Maleku	Quechua	0.000468	1.15
Belize 5,600-3,700 BP	Present-day Maya	Yaghan	Parakana	0.000467	1.122
Belize 5,600-3,700 BP	Present-day Maya	Chipewyan	Parakana	0.000466	1.069
Belize 5,600-3,700 BP	Present-day Maya	Yaghan	Wichi	0.000465	1.315
Belize 5,600-3,700 BP	Present-day Maya	Guarani	Piapoco	0.000464	2.05
Belize 5,600-3,700 BP	Present-day Maya	Cabecar	Chane	0.000462	1.687
Belize 5,600-3,700 BP	Present-day Maya	Bribri	Chane	0.00046	1.384
Belize 5,600-3,700 BP	Present-day Maya	Toba	Chane	0.000458	1.578
Belize 5,600-3,700 BP	Present-day Maya	Guaymi	Jamamadi	0.000455	1.256
Belize 5,600-3,700 BP	Present-day Maya	Ticuna	Wichi	0.000454	1.675
Belize 5,600-3,700 BP	Present-day Maya	Chipewyan	Wichi	0.000451	1.174
Belize 5,600-3,700 BP	Present-day Maya	Guarani	Arara	0.000447	1.256
Belize 5,600-3,700 BP	Present-day Maya	Wayuu	Parakana	0.000436	1.359
Belize 5,600-3,700 BP	Present-day Maya	Karitiana	Aymara	0.000432	1.816
Belize 5,600-3,700 BP	Present-day Maya	Maleku	Jamamadi	0.00043	1.072
Belize 5,600-3,700 BP	Present-day Maya	Guahibo	Chane	0.00043	1.578
Belize 5,600-3,700 BP	Present-day Maya	Parakana	Quechua	0.000428	1.066
Belize 5,600-3,700 BP	Present-day Maya	Bribri	Parakana	0.000425	1.151
Belize 5,600-3,700 BP	Present-day Maya	Wayuu	Wichi	0.000421	1.577
Belize 5,600-3,700 BP	Present-day Maya	Teribe	Maleku	0.000421	1.292
Belize 5,600-3,700 BP	Present-day Maya	Cabecar	Parakana	0.000418	1.284
Belize 5,600-3,700 BP	Present-day Maya	Toba	Parakana	0.000412	1.162
Belize 5,600-3,700 BP	Present-day Maya	Yaghan	Maleku	0.000411	0.974
Belize 5,600-3,700 BP	Present-day Maya	Wichi	Quechua	0.000411	1.175
Belize 5,600-3,700 BP	Present-day Maya	Waunana	Karitiana	0.000405	1.538
Belize 5,600-3,700 BP	Present-day Maya	Toba	Wichi	0.000401	1.58
Belize 5,600-3,700 BP	Present-day Maya	Cabecar	Wichi	0.000401	1.576
Belize 5,600-3,700 BP	Present-day Maya	Guarani	Kogi	0.000401	1.331
Belize 5,600-3,700 BP	Present-day Maya	Bribri	Wichi	0.0004	1.282
Belize 5,600-3,700 BP	Present-day Maya	Palikur	Pima	0.000399	1.395
Belize 5,600-3,700 BP	Present-day Maya	Ticuna	Maleku	0.000397	1.186
Belize 5,600-3,700 BP	Present-day Maya	Guahibo	Parakana	0.000394	1.196
Belize 5,600-3,700 BP	Present-day Maya	Karitiana	Chane	0.000394	1.466
Belize 5,600-3,700 BP	Present-day Maya	Chipewyan	Maleku	0.000393	0.899
Belize 5,600-3,700 BP	Present-day Maya	Teribe	Guaymi	0.000393	1.508
Belize 5,600-3,700 BP	Present-day Maya	Embera	Pima	0.000388	1.607
Belize 5,600-3,700 BP	Present-day Maya	Yaghan	Guaymi	0.000374	0.98
Belize 5,600-3,700 BP	Present-day Maya	Wichi	Jamamadi	0.000373	1.054
Belize 5,600-3,700 BP	Present-day Maya	Guahibo	Wichi	0.00037	1.38
Belize 5,600-3,700 BP	Present-day Maya	Ticuna	Guaymi	0.000369	1.3
Belize 5,600-3,700 BP	Present-day Maya	Guarani	Embera	0.000369	1.463
Belize 5,600-3,700 BP	Present-day Maya	Waunana	Guahibo	0.000366	1.372
Belize 5,600-3,700 BP	Present-day Maya	Chipewyan	Guaymi	0.000364	0.898
Belize 5,600-3,700 BP	Present-day Maya	Wayuu	Maleku	0.000364	1.156
Belize 5,600-3,700 BP	Present-day Maya	Guarani	Palikur	0.000361	1.198
Belize 5,600-3,700 BP	Present-day Maya	Palikur	Aymara	0.000358	1.271
Belize 5,600-3,700 BP	Present-day Maya	Kogi	Pima	0.000355	1.272
Belize 5,600-3,700 BP	Present-day Maya	Chane	Quechua	0.000352	0.932
Belize 5,600-3,700 BP	Present-day Maya	Embera	Aymara	0.000348	1.412
Belize 5,600-3,700 BP	Present-day Maya	Karitiana	Parakana	0.000345	1.062
Belize 5,600-3,700 BP	Present-day Maya	Cabecar	Maleku	0.000344	1.271
Belize 5,600-3,700 BP	Present-day Maya	Toba	Maleku	0.000344	1.037
Belize 5,600-3,700 BP	Present-day Maya	Bribri	Maleku	0.000343	1.095
Belize 5,600-3,700 BP	Present-day Maya	Parakana	Jamamadi	0.000342	0.84
Belize 5,600-3,700 BP	Present-day Maya	Waunana	Toba	0.000336	1.177
Belize 5,600-3,700 BP	Present-day Maya	Waunana	Bribri	0.000336	1.181
Belize 5,600-3,700 BP	Present-day Maya	Wayuu	Guaymi	0.000336	1.296
Belize 5,600-3,700 BP	Present-day Maya	Waunana	Cabecar	0.000335	1.447
Belize 5,600-3,700 BP	Present-day Maya	Arara	Pima	0.000333	0.916
Belize 5,600-3,700 BP	Present-day Maya	Karitiana	Wichi	0.000331	1.297
Belize 5,600-3,700 BP	Present-day Maya	Teribe	Surui	0.000328	1.085
Belize 5,600-3,700 BP	Present-day Maya	Teribe	Piapoco	0.000325	1.115
Belize 5,600-3,700 BP	Present-day Maya	Yaghan	Surui	0.00032	0.857
Belize 5,600-3,700 BP	Present-day Maya	Cabecar	Guaymi	0.000316	1.587
Belize 5,600-3,700 BP	Present-day Maya	Bribri	Guaymi	0.000316	1.178
Belize 5,600-3,700 BP	Present-day Maya	Yaghan	Piapoco	0.000316	0.937
Belize 5,600-3,700 BP	Present-day Maya	Palikur	Chane	0.000316	0.986
Belize 5,600-3,700 BP	Present-day Maya	Toba	Guaymi	0.000316	1.04
Belize 5,600-3,700 BP	Present-day Maya	Kogi	Aymara	0.000316	1.097
Belize 5,600-3,700 BP	Present-day Maya	Waunana	Wayuu	0.000315	1.232
Belize 5,600-3,700 BP	Present-day Maya	Guahibo	Maleku	0.000313	0.957
Belize 5,600-3,700 BP	Present-day Maya	Chane	Jamamadi	0.000312	0.875
Belize 5,600-3,700 BP	Present-day Maya	Aymara	Quechua	0.00031	0.958
Belize 5,600-3,700 BP	Present-day Maya	Embera	Chane	0.000309	1.089
Belize 5,600-3,700 BP	Present-day Maya	Ticuna	Surui	0.000305	1.179
Belize 5,600-3,700 BP	Present-day Maya	Ticuna	Piapoco	0.000302	1.29
Belize 5,600-3,700 BP	Present-day Maya	Chipewyan	Surui	0.000301	0.803
Belize 5,600-3,700 BP	Present-day Maya	Chipewyan	Piapoco	0.000298	0.82
Belize 5,600-3,700 BP	Present-day Maya	Arara	Aymara	0.000295	0.794
Belize 5,600-3,700 BP	Present-day Maya	Piapoco	Pima	0.000293	1.262
Belize 5,600-3,700 BP	Present-day Maya	Embera	Parakana	0.00029	0.897
Belize 5,600-3,700 BP	Present-day Maya	Surui	Pima	0.00029	1.117
Belize 5,600-3,700 BP	Present-day Maya	Waunana	Chipewyan	0.000287	0.775
Belize 5,600-3,700 BP	Present-day Maya	Guarani	Karitiana	0.000285	1.189
Belize 5,600-3,700 BP	Present-day Maya	Guahibo	Guaymi	0.000285	1.037
Belize 5,600-3,700 BP	Present-day Maya	Waunana	Ticuna	0.000282	1.019
Belize 5,600-3,700 BP	Present-day Maya	Kogi	Chane	0.000277	0.851
Belize 5,600-3,700 BP	Present-day Maya	Karitiana	Maleku	0.000274	0.824
Belize 5,600-3,700 BP	Present-day Maya	Palikur	Parakana	0.000274	0.741
Belize 5,600-3,700 BP	Present-day Maya	Wayuu	Surui	0.000272	1.061
Belize 5,600-3,700 BP	Present-day Maya	Pima	Quechua	0.000271	0.791
Belize 5,600-3,700 BP	Present-day Maya	Aymara	Jamamadi	0.000271	0.768
Belize 5,600-3,700 BP	Present-day Maya	Wayuu	Piapoco	0.000269	1.128
Belize 5,600-3,700 BP	Present-day Maya	Waunana	Yaghan	0.000267	0.713
Belize 5,600-3,700 BP	Present-day Maya	Teribe	Arara	0.000266	0.659
Belize 5,600-3,700 BP	Present-day Maya	Teribe	Kogi	0.000261	0.932
Belize 5,600-3,700 BP	Present-day Maya	Waunana	Teribe	0.000259	0.895
Belize 5,600-3,700 BP	Present-day Maya	Chipewyan	Arara	0.000255	0.554
Belize 5,600-3,700 BP	Present-day Maya	Palikur	Wichi	0.000254	0.835
Belize 5,600-3,700 BP	Present-day Maya	Piapoco	Aymara	0.000254	1.097
Belize 5,600-3,700 BP	Present-day Maya	Cabecar	Surui	0.000252	0.968
Belize 5,600-3,700 BP	Present-day Maya	Toba	Surui	0.000252	0.903
Belize 5,600-3,700 BP	Present-day Maya	Bribri	Surui	0.000251	0.798
Belize 5,600-3,700 BP	Present-day Maya	Surui	Aymara	0.00025	0.966
Belize 5,600-3,700 BP	Present-day Maya	Cabecar	Piapoco	0.000249	1.067
Belize 5,600-3,700 BP	Present-day Maya	Bribri	Arara	0.000249	0.59
Belize 5,600-3,700 BP	Present-day Maya	Toba	Piapoco	0.000249	0.921
Belize 5,600-3,700 BP	Present-day Maya	Bribri	Piapoco	0.000248	0.846
Belize 5,600-3,700 BP	Present-day Maya	Yaghan	Kogi	0.000248	0.651
Belize 5,600-3,700 BP	Present-day Maya	Embera	Wichi	0.000247	0.955
Belize 5,600-3,700 BP	Present-day Maya	Karitiana	Guaymi	0.000246	0.893
Belize 5,600-3,700 BP	Present-day Maya	Guarani	Guahibo	0.000246	1.043
Belize 5,600-3,700 BP	Present-day Maya	Arara	Parakana	0.000241	0.585
Belize 5,600-3,700 BP	Present-day Maya	Ticuna	Kogi	0.000239	0.813
Belize 5,600-3,700 BP	Present-day Maya	Arara	Wichi	0.000238	0.634
Belize 5,600-3,700 BP	Present-day Maya	Arara	Chane	0.000235	0.585
Belize 5,600-3,700 BP	Present-day Maya	Wayuu	Arara	0.000235	0.629
Belize 5,600-3,700 BP	Present-day Maya	Pima	Jamamadi	0.000235	0.701
Belize 5,600-3,700 BP	Present-day Maya	Chipewyan	Kogi	0.000234	0.589
Belize 5,600-3,700 BP	Present-day Maya	Ticuna	Arara	0.000234	0.643
Belize 5,600-3,700 BP	Present-day Maya	Teribe	Embera	0.000231	0.809
Belize 5,600-3,700 BP	Present-day Maya	Guaymi	Pima	0.000226	0.828
Belize 5,600-3,700 BP	Present-day Maya	Kogi	Parakana	0.000226	0.637
Belize 5,600-3,700 BP	Present-day Maya	Yaghan	Embera	0.000226	0.645
Belize 5,600-3,700 BP	Present-day Maya	Teribe	Palikur	0.000225	0.679
Belize 5,600-3,700 BP	Present-day Maya	Guahibo	Surui	0.000221	0.923
Belize 5,600-3,700 BP	Present-day Maya	Yaghan	Arara	0.00022	0.5
Belize 5,600-3,700 BP	Present-day Maya	Guahibo	Piapoco	0.000218	1.034
Belize 5,600-3,700 BP	Present-day Maya	Guarani	Toba	0.000217	0.803
Belize 5,600-3,700 BP	Present-day Maya	Yaghan	Palikur	0.000216	0.538
Belize 5,600-3,700 BP	Present-day Maya	Guarani	Bribri	0.000216	0.703
Belize 5,600-3,700 BP	Present-day Maya	Kogi	Wichi	0.000215	0.711
Belize 5,600-3,700 BP	Present-day Maya	Guarani	Cabecar	0.000215	0.843
Belize 5,600-3,700 BP	Present-day Maya	Piapoco	Chane	0.000213	0.859
Belize 5,600-3,700 BP	Present-day Maya	Toba	Arara	0.000212	0.546
Belize 5,600-3,700 BP	Present-day Maya	Surui	Chane	0.000209	0.732
Belize 5,600-3,700 BP	Present-day Maya	Ticuna	Embera	0.000207	0.795
Belize 5,600-3,700 BP	Present-day Maya	Wayuu	Kogi	0.000205	0.754
Belize 5,600-3,700 BP	Present-day Maya	Chipewyan	Embera	0.000204	0.553
Belize 5,600-3,700 BP	Present-day Maya	Ticuna	Palikur	0.000201	0.687
Belize 5,600-3,700 BP	Present-day Maya	Cabecar	Arara	0.000199	0.523
Belize 5,600-3,700 BP	Present-day Maya	Maleku	Pima	0.000198	0.611
Belize 5,600-3,700 BP	Present-day Maya	Chipewyan	Palikur	0.000198	0.489
Belize 5,600-3,700 BP	Present-day Maya	Palikur	Maleku	0.000197	0.56
Belize 5,600-3,700 BP	Present-day Maya	Guarani	Wayuu	0.000195	0.758
Belize 5,600-3,700 BP	Present-day Maya	Embera	Maleku	0.00019	0.62
Belize 5,600-3,700 BP	Present-day Maya	Cabecar	Kogi	0.000186	0.743
Belize 5,600-3,700 BP	Present-day Maya	Guaymi	Aymara	0.000186	0.651
Belize 5,600-3,700 BP	Present-day Maya	Bribri	Kogi	0.000185	0.624
Belize 5,600-3,700 BP	Present-day Maya	Toba	Kogi	0.000184	0.604
Belize 5,600-3,700 BP	Present-day Maya	Karitiana	Surui	0.000182	0.748
Belize 5,600-3,700 BP	Present-day Maya	Karitiana	Piapoco	0.000179	0.776
Belize 5,600-3,700 BP	Present-day Maya	Surui	Parakana	0.000177	0.514
Belize 5,600-3,700 BP	Present-day Maya	Wayuu	Embera	0.000174	0.706
Belize 5,600-3,700 BP	Present-day Maya	Arara	Maleku	0.000171	0.39
Belize 5,600-3,700 BP	Present-day Maya	Palikur	Guaymi	0.00017	0.547
Belize 5,600-3,700 BP	Present-day Maya	Guarani	Chipewyan	0.000167	0.445
Belize 5,600-3,700 BP	Present-day Maya	Wayuu	Palikur	0.000166	0.571
Belize 5,600-3,700 BP	Present-day Maya	Piapoco	Parakana	0.000165	0.518
Belize 5,600-3,700 BP	Present-day Maya	Guarani	Ticuna	0.000162	0.652
Belize 5,600-3,700 BP	Present-day Maya	Embera	Guaymi	0.000162	0.63
Belize 5,600-3,700 BP	Present-day Maya	Guahibo	Arara	0.000161	0.461
Belize 5,600-3,700 BP	Present-day Maya	Kogi	Maleku	0.000158	0.499
Belize 5,600-3,700 BP	Present-day Maya	Maleku	Aymara	0.000158	0.482
Belize 5,600-3,700 BP	Present-day Maya	Guahibo	Kogi	0.000155	0.555
Belize 5,600-3,700 BP	Present-day Maya	Cabecar	Embera	0.000154	0.713
Belize 5,600-3,700 BP	Present-day Maya	Toba	Embera	0.000154	0.559
Belize 5,600-3,700 BP	Present-day Maya	Bribri	Embera	0.000153	0.545
Belize 5,600-3,700 BP	Present-day Maya	Piapoco	Wichi	0.000152	0.621
Belize 5,600-3,700 BP	Present-day Maya	Surui	Wichi	0.000149	0.542
Belize 5,600-3,700 BP	Present-day Maya	Guarani	Yaghan	0.000147	0.417
Belize 5,600-3,700 BP	Present-day Maya	Teribe	Karitiana	0.000147	0.49
Belize 5,600-3,700 BP	Present-day Maya	Guaymi	Chane	0.000146	0.48
Belize 5,600-3,700 BP	Present-day Maya	Cabecar	Palikur	0.000145	0.523
Belize 5,600-3,700 BP	Present-day Maya	Toba	Palikur	0.000145	0.46
Belize 5,600-3,700 BP	Present-day Maya	Bribri	Palikur	0.000144	0.436
Belize 5,600-3,700 BP	Present-day Maya	Wichi	Pima	0.000141	0.553
Belize 5,600-3,700 BP	Present-day Maya	Guarani	Teribe	0.000138	0.461
Belize 5,600-3,700 BP	Present-day Maya	Yaghan	Karitiana	0.000136	0.369
Belize 5,600-3,700 BP	Present-day Maya	Arara	Guaymi	0.000134	0.342
Belize 5,600-3,700 BP	Present-day Maya	Kogi	Guaymi	0.00013	0.455
Belize 5,600-3,700 BP	Present-day Maya	Karitiana	Arara	0.000123	0.335
Belize 5,600-3,700 BP	Present-day Maya	Ticuna	Karitiana	0.000123	0.519
Belize 5,600-3,700 BP	Present-day Maya	Guahibo	Embera	0.000123	0.528
Belize 5,600-3,700 BP	Present-day Maya	Maleku	Parakana	0.000122	0.314
Belize 5,600-3,700 BP	Present-day Maya	Chipewyan	Karitiana	0.00012	0.331
Belize 5,600-3,700 BP	Present-day Maya	Maleku	Chane	0.00012	0.328
Belize 5,600-3,700 BP	Present-day Maya	Waunana	Guarani	0.00012	0.449
Belize 5,600-3,700 BP	Present-day Maya	Karitiana	Kogi	0.000115	0.393
Belize 5,600-3,700 BP	Present-day Maya	Guahibo	Palikur	0.000112	0.402
Belize 5,600-3,700 BP	Present-day Maya	Mixe	Zapotec	0.000109	0.426
Belize 5,600-3,700 BP	Present-day Maya	Teribe	Guahibo	0.000107	0.362
Belize 5,600-3,700 BP	Present-day Maya	Palikur	Surui	0.000105	0.352
Belize 5,600-3,700 BP	Present-day Maya	Parakana	Pima	0.000105	0.327
Belize 5,600-3,700 BP	Present-day Maya	Palikur	Piapoco	0.000103	0.366
Belize 5,600-3,700 BP	Present-day Maya	Guaymi	Parakana	0.000103	0.311
Belize 5,600-3,700 BP	Present-day Maya	Wichi	Aymara	0.000101	0.377
Belize 5,600-3,700 BP	Present-day Maya	Yaghan	Guahibo	0.0001	0.29
Belize 5,600-3,700 BP	Present-day Maya	Embera	Surui	9.8e-05	0.385
Belize 5,600-3,700 BP	Present-day Maya	Embera	Piapoco	9.5e-05	0.406
Belize 5,600-3,700 BP	Present-day Maya	Piapoco	Maleku	9.5e-05	0.304
Belize 5,600-3,700 BP	Present-day Maya	Surui	Maleku	9.2e-05	0.278
Belize 5,600-3,700 BP	Present-day Maya	Wayuu	Karitiana	9e-05	0.349
Belize 5,600-3,700 BP	Present-day Maya	Guaymi	Wichi	8.5e-05	0.308
Belize 5,600-3,700 BP	Present-day Maya	Karitiana	Embera	8.4e-05	0.331
Belize 5,600-3,700 BP	Present-day Maya	Ticuna	Guahibo	8.4e-05	0.354
Belize 5,600-3,700 BP	Present-day Maya	Parakana	Aymara	8.3e-05	0.255
Belize 5,600-3,700 BP	Present-day Maya	Chane	Pima	8.1e-05	0.311
Belize 5,600-3,700 BP	Present-day Maya	Chipewyan	Guahibo	8.1e-05	0.227
Belize 5,600-3,700 BP	Present-day Maya	Embera	Arara	8e-05	0.212
Belize 5,600-3,700 BP	Present-day Maya	Teribe	Toba	7.8e-05	0.24
Belize 5,600-3,700 BP	Present-day Maya	Arara	Surui	7.8e-05	0.214
Belize 5,600-3,700 BP	Present-day Maya	Teribe	Bribri	7.7e-05	0.276
Belize 5,600-3,700 BP	Present-day Maya	Teribe	Cabecar	7.7e-05	0.331
Belize 5,600-3,700 BP	Present-day Maya	Karitiana	Palikur	7.6e-05	0.272
Belize 5,600-3,700 BP	Present-day Maya	Cabecar	Karitiana	7e-05	0.276
Belize 5,600-3,700 BP	Present-day Maya	Yaghan	Cabecar	7e-05	0.192
Belize 5,600-3,700 BP	Present-day Maya	Bribri	Karitiana	6.9e-05	0.224
Belize 5,600-3,700 BP	Present-day Maya	Toba	Karitiana	6.9e-05	0.251
Belize 5,600-3,700 BP	Present-day Maya	Piapoco	Guaymi	6.8e-05	0.262
Belize 5,600-3,700 BP	Present-day Maya	Kogi	Surui	6.6e-05	0.226
Belize 5,600-3,700 BP	Present-day Maya	Yaghan	Toba	6.4e-05	0.17
Belize 5,600-3,700 BP	Present-day Maya	Surui	Guaymi	6.4e-05	0.223
Belize 5,600-3,700 BP	Present-day Maya	Kogi	Piapoco	6.3e-05	0.226
Belize 5,600-3,700 BP	Present-day Maya	Yaghan	Bribri	6.3e-05	0.157
Belize 5,600-3,700 BP	Present-day Maya	Wichi	Chane	6.1e-05	0.231
Belize 5,600-3,700 BP	Present-day Maya	Teribe	Wayuu	5.7e-05	0.209
Belize 5,600-3,700 BP	Present-day Maya	Maleku	Wichi	5.7e-05	0.167
Belize 5,600-3,700 BP	Present-day Maya	Arara	Piapoco	5.6e-05	0.151
Belize 5,600-3,700 BP	Present-day Maya	Ticuna	Toba	5.4e-05	0.189
Belize 5,600-3,700 BP	Present-day Maya	Ticuna	Bribri	5.4e-05	0.172
Belize 5,600-3,700 BP	Present-day Maya	Ticuna	Cabecar	5.3e-05	0.208
Belize 5,600-3,700 BP	Present-day Maya	Chipewyan	Toba	5.1e-05	0.131
Belize 5,600-3,700 BP	Present-day Maya	Wayuu	Guahibo	5.1e-05	0.204
Belize 5,600-3,700 BP	Present-day Maya	Chipewyan	Bribri	5e-05	0.12
Belize 5,600-3,700 BP	Present-day Maya	Chipewyan	Cabecar	4.8e-05	0.131
Belize 5,600-3,700 BP	Present-day Maya	Palikur	Arara	4.6e-05	0.116
Belize 5,600-3,700 BP	Present-day Maya	Yaghan	Wayuu	4.5e-05	0.126
Belize 5,600-3,700 BP	Present-day Maya	Chane	Aymara	4.1e-05	0.147
Belize 5,600-3,700 BP	Present-day Maya	Aymara	Pima	4e-05	0.168
Belize 5,600-3,700 BP	Present-day Maya	Parakana	Chane	4e-05	0.112
Belize 5,600-3,700 BP	Present-day Maya	Guahibo	Karitiana	3.9e-05	0.166
Belize 5,600-3,700 BP	Present-day Maya	Palikur	Kogi	3.9e-05	0.127
Belize 5,600-3,700 BP	Present-day Maya	Ticuna	Wayuu	3.3e-05	0.126
Belize 5,600-3,700 BP	Present-day Maya	Embera	Kogi	3.2e-05	0.113
Belize 5,600-3,700 BP	Present-day Maya	Jamamadi	Quechua	3.2e-05	0.075
Belize 5,600-3,700 BP	Present-day Maya	Cabecar	Guahibo	3.1e-05	0.126
Belize 5,600-3,700 BP	Present-day Maya	Toba	Guahibo	3.1e-05	0.109
Belize 5,600-3,700 BP	Present-day Maya	Bribri	Guahibo	3e-05	0.098
Belize 5,600-3,700 BP	Present-day Maya	Chipewyan	Wayuu	2.8e-05	0.072
Belize 5,600-3,700 BP	Present-day Maya	Guaymi	Maleku	2.7e-05	0.091
Belize 5,600-3,700 BP	Present-day Maya	Teribe	Chipewyan	2.7e-05	0.067
Belize 5,600-3,700 BP	Present-day Maya	Teribe	Ticuna	2.4e-05	0.079
Belize 5,600-3,700 BP	Present-day Maya	Wichi	Parakana	2.2e-05	0.069
Belize 5,600-3,700 BP	Present-day Maya	Wayuu	Bribri	2.1e-05	0.071
Belize 5,600-3,700 BP	Present-day Maya	Wayuu	Cabecar	2e-05	0.088
Belize 5,600-3,700 BP	Present-day Maya	Wayuu	Toba	1.9e-05	0.067
Belize 5,600-3,700 BP	Present-day Maya	Yaghan	Ticuna	1.5e-05	0.04
Belize 5,600-3,700 BP	Present-day Maya	Teribe	Yaghan	1.4e-05	0.036
Belize 5,600-3,700 BP	Present-day Maya	Kogi	Arara	1.4e-05	0.034
Belize 5,600-3,700 BP	Present-day Maya	Palikur	Embera	7e-06	0.024
Belize 5,600-3,700 BP	Present-day Maya	Yaghan	Chipewyan	6e-06	0.014
Belize 5,600-3,700 BP	Present-day Maya	Piapoco	Surui	3e-06	0.013
Belize 5,600-3,700 BP	Present-day Maya	Ticuna	Chipewyan	2e-06	0.006
Belize 5,600-3,700 BP	Present-day Maya	Cabecar	Toba	1e-06	0.003
Belize 5,600-3,700 BP	Present-day Maya	Cabecar	Bribri	1e-06	0.003
Belize 5,600-3,700 BP	Present-day Maya	Bribri	Toba	0	0
