# Supplementary material for: South-to-north migration preceded the advent of intensive farming in the Maya region
Source: Nat Commun. 2022 Mar 22;13:1530. doi: 10.1038/s41467-022-29158-y (PMC8940966; doi:10.1038/s41467-022-29158-y)
Supplement: Supplementary file 5 — Supplementary Data 9 [file 41467_2022_29158_MOESM5_ESM.zip]

Archive with 10 entries (9 files):
- Ancient.Belize.ProcessedGenotypeData/
- __MACOSX/._Ancient.Belize.ProcessedGenotypeData
- Ancient.Belize.ProcessedGenotypeData/Belize.snp
- __MACOSX/Ancient.Belize.ProcessedGenotypeData/._Belize.snp
- Ancient.Belize.ProcessedGenotypeData/README
- __MACOSX/Ancient.Belize.ProcessedGenotypeData/._README
- Ancient.Belize.ProcessedGenotypeData/Belize.ind
- __MACOSX/Ancient.Belize.ProcessedGenotypeData/._Belize.ind
- Ancient.Belize.ProcessedGenotypeData/Belize.geno
- __MACOSX/Ancient.Belize.ProcessedGenotypeData/._Belize.geno
