# Supplementary material for: South-to-north migration preceded the advent of intensive farming in the Maya region
Source: Nat Commun. 2022 Mar 22;13:1530. doi: 10.1038/s41467-022-29158-y (PMC8940966; doi:10.1038/s41467-022-29158-y)
Supplement: Supplementary file 5 — Supplementary Data 9 [file 41467_2022_29158_MOESM5_ESM.zip › Ancient.Belize.ProcessedGenotypeData/Belize.snp]

           rs3094315     1        0.020130          752566 G A
          rs12124819     1        0.020242          776546 A G
          rs28765502     1        0.022137          832918 T C
           rs7419119     1        0.022518          842013 T G
            rs950122     1        0.022720          846864 G C
         rs113171913     1        0.023436          869303 C T
          rs13302957     1        0.024116          891021 G A
          rs59986066     1        0.024183          893462 C T
         rs112905931     1        0.024260          896271 C T
           rs6696609     1        0.024457          903426 C T
          rs13303368     1        0.024771          914852 G C
              rs8997     1        0.025727          949654 A G
           rs4075116     1        0.026208         1003629 C T
           rs3934834     1        0.026219         1005806 C T
           rs9442372     1        0.026288         1018704 A G
           rs3737728     1        0.026324         1021415 A G
          rs11260588     1        0.026330         1021658 G A
           rs9442398     1        0.026331         1021695 A G
           rs6687776     1        0.026621         1030565 C T
           rs9651273     1        0.026628         1031540 A G
         rs147606383     1        0.026665         1045331 G A
           rs4970405     1        0.026674         1048955 A G
          rs12726255     1        0.026677         1049950 A G
           rs7540009     1        0.026704         1060235 G A
          rs11807848     1        0.026711         1061166 T C
           rs9442373     1        0.026733         1062638 C A
           rs2298217     1        0.026806         1064979 C T
          rs12145826     1        0.026839         1066029 G A
           rs4970357     1        0.027073         1077064 C A
          rs11260603     1        0.027116         1079198 T C
           rs9442380     1        0.027256         1087683 T C
           rs7553429     1        0.027294         1090557 A C
           rs4970362     1        0.027346         1094738 A G
           rs9660710     1        0.027408         1099342 A C
           rs6670693     1        0.028048         1106112 A G
           rs4970420     1        0.028086         1106473 G A
           rs4970421     1        0.028311         1108637 G A
           rs1320565     1        0.028879         1119858 C T
           rs1320571     1        0.028916         1120431 G A
          rs11260549     1        0.028999         1121794 G A
           rs9659213     1        0.029101         1129122 G C
           rs9729550     1        0.029132         1135242 A C
           rs3753348     1        0.029184         1143657 C G
           rs3813200     1        0.029262         1151300 C T
             rs11721     1        0.029282         1152631 C A
           rs2887286     1        0.029335         1156131 T C
          rs79118541     1        0.029356         1157547 T C
           rs3813199     1        0.029367         1158277 G A
         rs113791678     1        0.029391         1161780 C T
           rs3766186     1        0.029395         1162435 C A
           rs7515488     1        0.029404         1163804 C T
          rs78424188     1        0.029450         1170587 C T
           rs7536568     1        0.029457         1171683 A G
            rs715643     1        0.029465         1172907 C T
           rs6675798     1        0.029490         1176597 T C
           rs7524470     1        0.029634         1192515 A G
          rs11804831     1        0.029654         1194804 T C
           rs6704013     1        0.029676         1197591 C T
          rs12073590     1        0.029735         1205155 A C
           rs6667923     1        0.029744         1206343 C A
           rs6685064     1        0.029785         1211292 C T
         rs148588796     1        0.029906         1222519 C T
          rs61559999     1        0.030045         1235792 C T
          rs60785581     1        0.030046         1235845 C T
           rs2296475     1        0.030053         1237604 T C
           rs3737717     1        0.030069         1242084 A G
             rs12103     1        0.030088         1247494 T C
          rs12142199     1        0.030094         1249187 G A
          rs62623580     1        0.030111         1254255 G A
         rs141631187     1        0.030160         1268505 G A
         rs111856013     1        0.030225         1287562 G A
           rs2765021     1        0.030259         1297422 C T
           rs2765033     1        0.030306         1310924 T C
           rs2649588     1        0.030316         1314015 C T
           rs2454653     1        0.030318         1314245 C T
           rs4970443     1        0.030337         1316887 G A
           rs1240747     1        0.030429         1329803 A G
       snp_1_1330931     1        0.030437         1330931 A G
         rs111876693     1        0.030473         1336006 C T
         rs143379804     1        0.030503         1340241 T C
           rs2275915     1        0.030520         1342612 G C
         rs111605018     1        0.030799         1366274 C T
         rs145823663     1        0.030820         1367428 C T
           rs3843249     1        0.030930         1373373 G A
         rs149072168     1        0.031595         1406874 G A
            rs819980     1        0.031989         1425700 T C
           rs9439462     1        0.032153         1462766 C T
          rs75249696     1        0.032198         1470161 C T
           rs1046878     1        0.032239         1477108 G A
              rs7290     1        0.032240         1477244 T C
           rs3766178     1        0.032259         1478180 T C
           rs2031709     1        0.032286         1485984 C A
           rs3128342     1        0.032289         1486834 C A
           rs3766176     1        0.032289         1486903 T C
           rs1887284     1        0.032290         1487059 G A
            rs880051     1        0.032309         1493727 G A
           rs3766170     1        0.032312         1497008 T C
           rs2296716     1        0.032312         1497824 C T
           rs6603791     1        0.032315         1500941 A G
           rs6603793     1        0.032318         1505255 C T
           rs7520996     1        0.032322         1509034 T C
           rs6687029     1        0.032495         1519068 A C
           rs9726211     1        0.033113         1551249 C T
          rs28475060     1        0.033139         1552574 G A
          rs61774908     1        0.033400         1566177 C T
          rs11486023     1        0.033795         1586752 T C
          rs72634819     1        0.033982         1596500 C T
       snp_1_1596979     1        0.033991         1596979 C A
           rs6604981     1        0.034033         1599161 A G
       snp_1_1600552     1        0.034060         1600552 G T
          rs11523819     1        0.034111         1603236 G A
           rs6699975     1        0.034115         1603434 G T
       snp_1_1603935     1        0.034125         1603935 G A
       snp_1_1611813     1        0.034276         1611813 A G
         rs113677371     1        0.034934         1648835 C T
          rs72634834     1        0.034948         1650960 G A
              rs7407     1        0.035205         1684472 C T
          rs34306661     1        0.035229         1687625 T C
          rs61774979     1        0.035297         1696433 G A
           rs6603811     1        0.035371         1706136 T C
           rs7531583     1        0.035371         1706160 A G
          rs72909062     1        0.035378         1707435 G A
           rs9660180     1        0.035394         1723031 G A
          rs77305511     1        0.035396         1727513 G A
         rs114770008     1        0.035402         1740976 C A
          rs16825336     1        0.035404         1745726 G A
           rs2180311     1        0.035405         1748734 T C
           rs9786963     1        0.035421         1759026 T C
           rs9786942     1        0.035421         1759213 A G
          rs77197462     1        0.035424         1770429 G A
       Affx-50012853     1        0.035425         1774353 G A
           rs4648727     1        0.035426         1776269 C A
           rs6692959     1        0.035430         1779036 T C
           rs6603801     1        0.035430         1780878 T C
           rs6681938     1        0.035430         1781220 T C
          rs12125422     1        0.035431         1787378 G A
          rs12076620     1        0.035431         1793071 A G
          rs10907192     1        0.035431         1793111 A G
          rs16824500     1        0.035431         1793212 G A
           rs7511905     1        0.035431         1793786 A C
           rs9660106     1        0.035437         1797947 A G
           rs4648592     1        0.035437         1801034 G A
          rs78934919     1        0.035437         1809654 C A
           rs7525092     1        0.035437         1810090 C T
           rs6603803     1        0.035437         1812688 A G
          rs79467228     1        0.035463         1827256 T C
       Affx-50013327     1        0.035539         1842017 C T
           rs2474460     1        0.035565         1844046 C T
          rs35971167     1        0.035632         1848225 A G
           rs2490548     1        0.035644         1852134 A G
          rs28508199     1        0.035645         1852484 A G
          rs12758705     1        0.035674         1873625 G A
           rs2803329     1        0.035689         1874581 A G
           rs2490564     1        0.035815         1882949 A G
           rs3820011     1        0.035850         1888193 C A
          rs28549710     1        0.035861         1888453 G A
           rs2803291     1        0.036082         1892325 T C
          rs61776990     1        0.037915         1914946 C T
           rs4648747     1        0.038002         1916025 G A
           rs6605080     1        0.039177         1930512 A G
           rs6605081     1        0.039196         1930754 C T
       snp_1_1934796     1        0.039524         1934796 C T
          rs13303124     1        0.040110         1942033 C A
         rs149932247     1        0.040134         1942323 C T
          rs10436728     1        0.040141         1942414 T C
           rs4648752     1        0.040498         1946809 C T
         rs111514148     1        0.040551         1947467 G A
         rs144277239     1        0.040623         1948350 G A
          rs13303344     1        0.040627         1948400 C A
          rs56380654     1        0.043304         1981836 C T
           rs2803309     1        0.043507         1987803 G A
          rs28622246     1        0.043695         1997161 C T
           rs2678942     1        0.043809         2004947 T C
          rs16824752     1        0.043982         2016845 G A
           rs6701689     1        0.044033         2020343 T C
           rs6694101     1        0.044035         2020489 C T
          rs78564824     1        0.044045         2021151 C T
           rs2490557     1        0.044048         2021385 T C
          rs17481997     1        0.044063         2022382 G A
           rs2459994     1        0.044087         2024064 C T
          rs12755035     1        0.044121         2026361 G A
            rs884080     1        0.044128         2026749 A G
            rs908742     1        0.044292         2033256 G A
          rs10910030     1        0.044466         2035684 C T
           rs3128332     1        0.044473         2036597 G T
           rs4648808     1        0.044493         2040936 T C
           rs6603813     1        0.044500         2043080 T G
           rs1467218     1        0.044512         2046471 G A
           rs3107151     1        0.044518         2051513 T G
         rs116516747     1        0.044518         2052074 C T
          rs72907476     1        0.044519         2052765 G A
           rs3128291     1        0.044524         2058023 A G
          rs77602667     1        0.044529         2059361 G A
           rs3107156     1        0.044534         2060630 T C
           rs3128296     1        0.044571         2068906 G T
            rs425277     1        0.044582         2069172 C T
           rs3753242     1        0.044592         2069681 C T
            rs424079     1        0.044629         2071340 C A
            rs436045     1        0.044629         2071556 A G
            rs262672     1        0.044636         2080813 G T
            rs262669     1        0.044636         2082489 G A
           rs2257182     1        0.044636         2082566 T C
            rs262666     1        0.044637         2082814 C G
           rs2459984     1        0.044642         2086312 A G
          rs61776606     1        0.044642         2086497 G A
           rs3123592     1        0.044643         2087557 T C
            rs262656     1        0.044644         2088754 A C
            rs262654     1        0.044644         2089526 G A
            rs262653     1        0.044644         2090095 T G
              rs3052     1        0.044646         2096638 C T
         rs137963487     1        0.044647         2102017 C T
            rs262641     1        0.044647         2104981 A G
         rs144107772     1        0.044647         2105484 C T
            rs626479     1        0.044653         2110260 G A
            rs882786     1        0.044659         2112676 A G
            rs262688     1        0.044661         2113565 T G
         rs201250599     1        0.044661         2113590 T G
       snp_1_2113592     1        0.044661         2113592 C T
            rs262685     1        0.044672         2118339 A G
           rs2460002     1        0.044695         2119833 A G
           rs2503711     1        0.044702         2127434 C A
         rs115998910     1        0.044705         2131081 G A
       Affx-50016549     1        0.044705         2132053 G A
       snp_1_2132460     1        0.044706         2132460 G A
           rs6665593     1        0.044713         2140261 G A
           rs7512482     1        0.044934         2146966 T C
            rs262683     1        0.044950         2155869 C T
           rs2460000     1        0.044951         2156362 A G
            rs263531     1        0.044968         2164935 G T
            rs262680     1        0.044974         2167149 C T
            rs263526     1        0.044993         2173504 T C
          rs10910034     1        0.044999         2176038 C T
           rs1713712     1        0.044999         2176161 C T
            rs260513     1        0.045005         2180524 G A
          rs10797416     1        0.045007         2182342 T C
            rs260512     1        0.045007         2182470 G A
         rs141427213     1        0.045014         2191397 G A
          rs10797417     1        0.045014         2192433 A G
           rs7547453     1        0.045021         2195117 C T
          rs11588312     1        0.045022         2199057 C T
           rs6673129     1        0.045031         2202774 C T
           rs7553178     1        0.045063         2204755 G A
           rs4648819     1        0.045063         2204790 G A
          rs12045693     1        0.045077         2205581 C A
          rs10910047     1        0.045159         2211849 A G
          rs12119470     1        0.045791         2218100 C T
           rs2017143     1        0.046349         2220649 C T
           rs2643885     1        0.046417         2221222 A C
            rs903919     1        0.046470         2222583 T C
            rs884941     1        0.046476         2223645 C T
         rs145120161     1        0.046476         2223669 G T
            rs884940     1        0.046477         2223866 C T
          rs12743493     1        0.046489         2224836 G A
          rs10910050     1        0.046491         2224876 A C
            rs903916     1        0.046553         2231463 C T
           rs1809822     1        0.046554         2231595 A C
           rs2279702     1        0.046584         2234632 G A
           rs2843159     1        0.046593         2235672 C T
           rs2643904     1        0.046603         2236697 A G
           rs2173049     1        0.046633         2240006 T C
           rs2843157     1        0.046636         2240383 C T
           rs2843153     1        0.046680         2245221 C T
           rs2843151     1        0.046683         2245633 C T
           rs2643905     1        0.046703         2247985 T C
          rs12082516     1        0.046731         2251160 T C
           rs2645065     1        0.047121         2261222 C A
       Affx-50018835     1        0.047132         2262042 C A
            rs903904     1        0.047158         2263888 C T
           rs2036084     1        0.047252         2269881 A G
           rs2843143     1        0.047253         2269948 C T
           rs2843142     1        0.047256         2270098 A G
       snp_1_2270589     1        0.047264         2270589 G A
           rs2132595     1        0.047370         2278240 C T
           rs2055204     1        0.047395         2280661 G A
           rs7527871     1        0.047406         2281726 A C
           rs4648831     1        0.047427         2283117 C T
           rs2840528     1        0.047441         2283896 A G
           rs2840530     1        0.047466         2285730 A G
           rs2840531     1        0.047471         2286408 C T
          rs10159277     1        0.047475         2287147 G A
           rs2645085     1        0.047477         2287616 T C
          rs75627712     1        0.047479         2287900 G T
           rs2645086     1        0.047484         2288747 T C
           rs2645087     1        0.047484         2288852 G A
            rs903914     1        0.047529         2289321 G A
            rs903915     1        0.047531         2289480 A G
          rs77635686     1        0.047538         2290455 C T
           rs2840542     1        0.047547         2291680 T C
           rs2643891     1        0.047550         2292352 G A
           rs2645090     1        0.047551         2292409 T C
           rs7545940     1        0.047581         2299627 T C
           rs2840538     1        0.047585         2299651 T C
           rs6665546     1        0.048108         2301691 G A
          rs10910060     1        0.048557         2302911 G A
          rs10910061     1        0.048612         2303512 G A
         rs183919107     1        0.048634         2305717 G A
           rs2279703     1        0.048643         2306695 C T
           rs7519807     1        0.048646         2306972 G A
          rs12033324     1        0.048651         2307481 C A
           rs2843160     1        0.048671         2309082 T G
            rs903901     1        0.048686         2310193 G A
           rs2643901     1        0.048732         2314319 T C
           rs2843128     1        0.048747         2315680 A G
           rs2843127     1        0.048747         2315717 A G
           rs2843126     1        0.048754         2316315 A G
          rs16825090     1        0.048767         2317494 C G
            rs903903     1        0.048808         2319428 A G
           rs4648633     1        0.048854         2320702 T C
       snp_1_2325296     1        0.049138         2325296 G A
           rs1123571     1        0.049217         2326009 G A
       snp_1_2326032     1        0.049218         2326032 C T
           rs3736330     1        0.049257         2327075 C T
           rs2840532     1        0.049269         2327815 C T
           rs3001336     1        0.049337         2333031 G A
           rs1129333     1        0.049346         2335676 A G
       Affx-50020851     1        0.049352         2336147 C T
           rs2494427     1        0.049381         2338569 T C
           rs2494428     1        0.049387         2339074 C T
           rs2494599     1        0.049390         2339115 T C
           rs6671730     1        0.049392         2339139 G A
           rs2494432     1        0.050269         2349769 G A
          rs11590507     1        0.050433         2351575 G A
          rs10797421     1        0.050607         2354886 G A
          rs12022929     1        0.050833         2359981 G T
           rs4531246     1        0.050884         2362020 G T
           rs4648843     1        0.051397         2366316 C T
           rs2494439     1        0.051755         2368706 T C
           rs4592207     1        0.051870         2369498 T C
           rs6659405     1        0.052005         2373089 G T
       snp_1_2387100     1        0.052193         2387100 T C
          rs71630978     1        0.052209         2388385 G T
           rs2477683     1        0.052231         2390204 C T
          rs10910078     1        0.052237         2390588 T C
           rs2477686     1        0.052262         2392648 G C
           rs4648635     1        0.052277         2394074 T C
           rs4648636     1        0.052281         2394226 T G
          rs12040359     1        0.052292         2395452 C T
           rs1998760     1        0.052292         2397136 C T
          rs72845402     1        0.052292         2397749 G A
           rs2494626     1        0.052292         2404256 C T
          rs13376356     1        0.052292         2406887 C T
          rs11588930     1        0.052292         2408834 G A
          rs12049628     1        0.052292         2409276 A G
           rs4995304     1        0.052292         2414928 G A
           rs4648639     1        0.052292         2416357 G A
         rs140711939     1        0.052292         2420233 G T
         rs187365624     1        0.052292         2420551 C T
          rs17373634     1        0.052292         2424122 G A
           rs2477703     1        0.052292         2425992 C T
           rs3762444     1        0.052292         2427712 C T
           rs2477707     1        0.052292         2431057 C T
       snp_1_2435142     1        0.052292         2435142 G A
           rs1107685     1        0.052292         2439191 A G
         rs190432334     1        0.052292         2440838 A G
           rs7535528     1        0.052292         2444414 G A
           rs2236395     1        0.052292         2446880 A G
           rs3791182     1        0.052292         2448188 A G
           rs2246732     1        0.052292         2450394 A G
          rs12073504     1        0.052292         2452979 C G
          rs12131236     1        0.052292         2455862 C T
           rs3122922     1        0.052292         2456203 A G
           rs2494606     1        0.052292         2466633 A G
       snp_1_2482917     1        0.052292         2482917 G A
              rs4870     1        0.052292         2488153 A G
           rs1886730     1        0.052292         2488608 T C
       snp_1_2489248     1        0.052292         2489248 C T
           rs2281852     1        0.052292         2490942 C A
       snp_1_2493609     1        0.052292         2493609 G A
       snp_1_2494328     1        0.052292         2494328 C T
           rs2234167     1        0.052292         2494330 G A
           rs7550231     1        0.052292         2497641 G A
          rs10797432     1        0.052292         2501338 C T
           rs6667605     1        0.052292         2502780 C T
         rs111857410     1        0.052292         2502920 G A
          rs10752745     1        0.052292         2507938 A G
            rs734999     1        0.052292         2513216 C T
       snp_1_2521211     1        0.052292         2521211 C T
           rs3748816     1        0.052292         2526746 A G
           rs2843402     1        0.052292         2528682 T C
           rs2764845     1        0.052292         2528999 G T
           rs2764841     1        0.052292         2529360 G A
           rs6424092     1        0.052292         2532899 C A
          rs10910098     1        0.052292         2533250 C A
          rs12138909     1        0.052292         2538738 C T
          rs60687045     1        0.052292         2539603 G A
         rs141862169     1        0.052292         2545785 C T
         rs115247236     1        0.052292         2547294 C T
       Affx-50025378     1        0.052292         2550327 C T
          rs11590198     1        0.052292         2551900 G A
           rs3890745     1        0.052292         2553624 T C
       Affx-50025383     1        0.052292         2555098 A C
           rs7368072     1        0.052292         2556125 C T
         rs138684603     1        0.052292         2561377 G A
         rs139608651     1        0.052292         2582502 T C
           rs6424062     1        0.052292         2694496 G A
           rs4648499     1        0.052292         2699649 A C
           rs4648356     1        0.052292         2709164 C A
          rs57033097     1        0.052292         2709205 C T
          rs57136100     1        0.052292         2712782 G A
           rs2377041     1        0.052292         2713327 C T
          rs10909880     1        0.052351         2727804 C T
          rs60513129     1        0.052364         2729251 C T
       Affx-50026923     1        0.052380         2731141 C T
          rs10909890     1        0.052400         2733587 G A
          rs10909894     1        0.052404         2735169 A G
           rs6665757     1        0.052419         2739933 C T
          rs12071313     1        0.052423         2742491 A G
           rs4609377     1        0.052429         2745883 C T
           rs4648481     1        0.052488         2749716 G T
           rs4648482     1        0.052493         2749921 T C
          rs10797390     1        0.052576         2752693 C T
         rs115753861     1        0.052600         2753327 T C
           rs6680471     1        0.052645         2754512 C T
           rs4648384     1        0.052720         2756621 C A
           rs2889541     1        0.052729         2758893 G A
           rs1456460     1        0.052741         2761863 G T
          rs10752737     1        0.052825         2769542 G A
          rs12409348     1        0.052930         2779043 T C
           rs6683974     1        0.053126         2785671 C T
            rs897615     1        0.053145         2787093 C T
          rs56273341     1        0.053167         2788713 A G
          rs10910019     1        0.053172         2789108 T C
          rs16823103     1        0.053232         2792801 C T
          rs10752722     1        0.053294         2796555 A G
          rs10797342     1        0.053311         2797856 C T
           rs2045333     1        0.053531         2801459 C T
           rs3100865     1        0.054081         2806107 T G
           rs1456465     1        0.054266         2811814 G A
          rs72853303     1        0.054285         2818319 A G
          rs72853305     1        0.054285         2818481 C T
         rs145004114     1        0.054291         2820273 G A
           rs2606406     1        0.054298         2822146 G A
            rs750786     1        0.054305         2823316 C A
          rs12035436     1        0.054306         2823459 G T
            rs880725     1        0.054324         2824989 A G
            rs880724     1        0.054327         2825154 C T
           rs1869970     1        0.054406         2829551 A G
       Affx-50028647     1        0.054415         2830048 C T
       Affx-50028654     1        0.054449         2831913 G A
            rs897634     1        0.054521         2835692 T C
          rs10797362     1        0.054571         2839008 A G
         rs111890927     1        0.054598         2842231 G A
           rs2045331     1        0.054598         2842270 G A
           rs2045332     1        0.054598         2842319 G A
           rs4648437     1        0.054609         2844067 A G
          rs10752731     1        0.054611         2844401 C T
           rs2606411     1        0.054636         2847488 T C
          rs16823193     1        0.054646         2847985 A T
          rs12403214     1        0.054659         2849190 T G
           rs4648441     1        0.054677         2850181 G T
           rs1473386     1        0.054688         2852206 T C
          rs10797368     1        0.054688         2852707 C T
          rs12030820     1        0.054688         2853003 T C
          rs16823228     1        0.054688         2853759 A G
          rs79561271     1        0.054690         2859668 G A
           rs2842909     1        0.054690         2859724 C T
           rs2925499     1        0.054693         2860931 C T
           rs7539511     1        0.054702         2862320 G T
           rs3947964     1        0.054704         2862480 C T
           rs7541664     1        0.054738         2865901 C T
         rs111432807     1        0.054749         2868113 G A
           rs2842906     1        0.054751         2869913 G A
           rs2606418     1        0.054752         2870850 A G
          rs10909845     1        0.054835         2876525 T C
           rs2485949     1        0.054888         2878307 T C
           rs2495271     1        0.054889         2878323 C T
          rs11583804     1        0.054892         2878366 G A
            rs878201     1        0.055482         2879640 G A
           rs2993505     1        0.055857         2882653 A G
           rs2485944     1        0.055874         2883858 C T
           rs2485945     1        0.055875         2883932 T C
          rs12752801     1        0.055985         2886466 C T
          rs12044030     1        0.056354         2889577 C T
          rs12046158     1        0.056385         2891713 C T
          rs56877975     1        0.056420         2894910 A G
           rs7533362     1        0.056659         2896735 A G
          rs60402802     1        0.056680         2896784 G A
       snp_1_2897639     1        0.056891         2897639 G A
           rs6688998     1        0.057021         2898515 T G
           rs6681741     1        0.057027         2898960 C T
           rs1572657     1        0.057039         2902128 C T
          rs16823303     1        0.057043         2903159 A G
          rs11807605     1        0.057043         2903380 G A
          rs10797373     1        0.057045         2904056 G A
          rs10909852     1        0.057050         2905605 T C
           rs4489496     1        0.057060         2909170 G A
         rs112481403     1        0.057065         2910741 T C
          rs12046411     1        0.057077         2915273 G A
           rs6424065     1        0.057097         2919150 C A
           rs6424066     1        0.057098         2919222 T C
          rs12022429     1        0.057107         2919942 G A
           rs6683516     1        0.057117         2921909 T C
          rs12562637     1        0.057122         2924666 C T
           rs2027262     1        0.057133         2926379 T C
           rs6685625     1        0.057147         2927624 T C
           rs7534897     1        0.057156         2928421 C T
          rs56091202     1        0.057264         2936803 A G
          rs10492936     1        0.057265         2936870 G A
          rs16823374     1        0.057272         2937312 C A
           rs3795263     1        0.057288         2938989 G A
           rs7412983     1        0.057301         2943183 A C
           rs2142569     1        0.057302         2944527 G A
          rs56398543     1        0.057305         2950237 G A
          rs10489589     1        0.057305         2951244 T C
          rs10489588     1        0.057306         2951834 G A
       snp_1_2954434     1        0.057308         2954434 G A
          rs72630906     1        0.057313         2961023 C A
          rs72856459     1        0.057313         2961235 C T
           rs2993480     1        0.057341         2973322 C T
           rs2376821     1        0.057352         2974852 T C
          rs59243365     1        0.057390         2979184 G A
           rs2297828     1        0.057453         2983963 G A
           rs2297829     1        0.057454         2984087 C A
         rs146560700     1        0.057665         2993246 G A
           rs2993486     1        0.057679         2993638 G A
           rs2742689     1        0.057740         2995262 T G
           rs1569419     1        0.057791         2996602 T C
         rs115905994     1        0.057856         2997893 G A
           rs2981882     1        0.058178         3004232 A G
           rs2981880     1        0.058206         3004788 T C
            rs926246     1        0.058275         3006131 T C
            rs926244     1        0.058285         3006283 A G
           rs2817165     1        0.058363         3007039 A G
           rs7543737     1        0.058665         3009969 G A
           rs2981873     1        0.058805         3011329 T C
           rs2817168     1        0.059049         3013690 A G
           rs2981870     1        0.059191         3015523 G A
           rs2993493     1        0.059445         3020246 C A
          rs34386758     1        0.059578         3024265 A C
           rs2993500     1        0.059591         3024705 C T
           rs4648453     1        0.059621         3025712 G T
            rs876740     1        0.059969         3037613 C T
           rs2817174     1        0.060138         3044181 T C
           rs2817178     1        0.060222         3047252 T C
           rs2817179     1        0.060236         3047742 C T
          rs35360783     1        0.060264         3048742 A G
          rs12024620     1        0.060282         3049362 C T
          rs12022170     1        0.060306         3050221 G A
          rs10909883     1        0.060314         3050497 A G
           rs2235176     1        0.060417         3054106 T C
          rs10797380     1        0.060468         3055876 A G
           rs7538096     1        0.060628         3057661 T C
           rs2742666     1        0.060683         3058233 T C
           rs2651909     1        0.061009         3061655 G A
           rs2817185     1        0.061079         3062361 A G
          rs11487244     1        0.061306         3064626 C T
            rs731031     1        0.062112         3072692 T C
           rs2651902     1        0.062122         3074306 C T
           rs1798246     1        0.062156         3080855 A C
           rs2651899     1        0.062167         3083712 T C
           rs2651936     1        0.062186         3088742 C T
          rs36020329     1        0.062193         3090768 A G
         rs115868851     1        0.062193         3090900 G A
          rs72846841     1        0.062202         3093890 G A
            rs868718     1        0.062209         3096355 G A
           rs2817134     1        0.062216         3098715 T C
           rs2651929     1        0.062443         3101353 T C
           rs2651927     1        0.062474         3101762 A C
          rs12135062     1        0.062493         3103312 G T
          rs10752733     1        0.062514         3104630 A G
          rs75872291     1        0.062549         3105766 C T
           rs2651916     1        0.062579         3106397 C T
          rs10737190     1        0.062665         3108496 G A
           rs7539775     1        0.062683         3109151 G A
          rs10909895     1        0.063365         3113680 T C
          rs16823459     1        0.063549         3114952 G A
           rs4648368     1        0.064320         3120632 C A
          rs12028814     1        0.064402         3122321 A G
          rs10492941     1        0.064551         3127137 C A
          rs12072073     1        0.064641         3130016 T C
          rs10909901     1        0.064661         3131235 C T
          rs16823514     1        0.064698         3133307 T G
           rs2817146     1        0.064700         3133439 C T
           rs1875448     1        0.064709         3134188 C T
          rs12124147     1        0.064710         3134331 C T
           rs2651906     1        0.064715         3135175 C T
           rs2651903     1        0.064718         3135701 A G
       Affx-50029523     1        0.064720         3136173 C T
         rs145429325     1        0.064721         3136351 G A
           rs2817147     1        0.064726         3137199 T C
           rs1112213     1        0.064728         3137699 C T
           rs2651895     1        0.064729         3138111 G T
           rs2817148     1        0.064729         3138136 A G
           rs2651891     1        0.064730         3139916 G A
          rs11804075     1        0.064741         3140247 G A
           rs2651890     1        0.064742         3140413 A G
          rs16823542     1        0.064742         3140464 C T
          rs16823545     1        0.064742         3140545 A G
          rs16823548     1        0.064742         3140812 G A
          rs10909903     1        0.064744         3141461 C T
         rs146848169     1        0.064746         3141621 A G
           rs2651888     1        0.064764         3143384 G T
          rs10158583     1        0.064771         3144068 G A
           rs1553288     1        0.064778         3144745 C T
           rs7516069     1        0.064793         3146155 T C
          rs72848037     1        0.065753         3154676 A G
          rs10909907     1        0.065758         3154862 A G
           rs2500252     1        0.065941         3161353 C T
          rs72632109     1        0.065955         3161874 A C
           rs2455118     1        0.065964         3162209 A G
          rs10797386     1        0.067007         3168280 A G
           rs4648464     1        0.067219         3171929 G A
          rs17398063     1        0.067254         3172702 G A
           rs3002685     1        0.067390         3177480 A G
           rs3002686     1        0.067394         3178111 C A
           rs2455107     1        0.067404         3180158 T G
           rs2455102     1        0.067406         3180633 A G
           rs2455099     1        0.067408         3181415 G A
          rs74638769     1        0.067416         3183696 C T
           rs2455119     1        0.067421         3184855 G T
           rs2455122     1        0.067426         3188143 C G
           rs2455124     1        0.067426         3188505 C T
           rs2455125     1        0.067427         3189006 G A
          rs12760258     1        0.067430         3191909 G A
          rs10492940     1        0.067620         3197747 C A
          rs16823802     1        0.067634         3199217 C T
            rs905135     1        0.067636         3199484 A C
          rs12562988     1        0.067637         3199634 G A
          rs13374621     1        0.067644         3200376 C A
           rs2500301     1        0.067651         3201459 C T
          rs12068687     1        0.067659         3203121 G T
       snp_1_3203137     1        0.067659         3203137 A C
           rs2500297     1        0.067686         3208042 C T
          rs10909918     1        0.067689         3208375 A G
          rs12757342     1        0.067694         3208830 T G
           rs1553291     1        0.067719         3209923 A G
           rs4648468     1        0.067753         3210950 A G
           rs4648377     1        0.067769         3211458 A C
           rs2455144     1        0.067820         3214732 A G
         rs112584374     1        0.067824         3215524 G A
           rs2500284     1        0.067851         3217434 G A
          rs34966839     1        0.067866         3219363 A G
           rs2455135     1        0.067869         3219901 A G
           rs6670328     1        0.067869         3219950 A G
           rs7534363     1        0.067879         3222113 T C
          rs11808276     1        0.067881         3222470 C T
          rs57100114     1        0.067909         3224509 G A
          rs59525574     1        0.067922         3225651 C T
           rs2500278     1        0.067925         3225940 C T
           rs2483260     1        0.067941         3227188 A G
          rs74048225     1        0.067956         3228363 G T
          rs12409345     1        0.067963         3228915 T C
          rs12743017     1        0.067966         3229185 G A
          rs12409315     1        0.067966         3229258 A G
          rs16824089     1        0.067976         3230544 T C
           rs2500277     1        0.067994         3233631 T C
       snp_1_3234808     1        0.068000         3234808 G A
           rs2483266     1        0.068008         3236041 T C
           rs1108600     1        0.068214         3241135 C T
           rs2500271     1        0.068277         3241829 A G
          rs10909930     1        0.068316         3243017 G T
          rs11577229     1        0.068381         3247836 A C
           rs2483274     1        0.068384         3248098 A G
           rs2483275     1        0.068396         3249242 C T
          rs12058584     1        0.068416         3250942 G T
           rs1110307     1        0.068419         3251159 T C
           rs2483278     1        0.068431         3252104 C T
           rs7552331     1        0.068452         3253941 G A
           rs4494089     1        0.068455         3254356 C T
           rs2483280     1        0.068461         3255539 G A
           rs1999527     1        0.068464         3256108 C A
       snp_1_3257051     1        0.068518         3257051 C T
           rs2255212     1        0.068518         3257059 G A
            rs882430     1        0.068671         3259113 G A
           rs6683273     1        0.068672         3259183 A G
           rs2483286     1        0.068676         3259369 A G
         rs147078493     1        0.068714         3261479 A G
           rs4648379     1        0.068714         3261516 C T
           rs4415513     1        0.068718         3261682 C T
           rs4648380     1        0.068722         3261925 G A
           rs2483289     1        0.068763         3264190 A C
           rs2500257     1        0.068783         3264297 A G
           rs2483256     1        0.069823         3269828 A G
            rs946758     1        0.070431         3273063 G A
          rs57176063     1        0.070762         3274824 C T
          rs12748963     1        0.070823         3275149 C T
           rs2500286     1        0.070941         3276138 A G
          rs12073172     1        0.070956         3276374 G A
          rs17399569     1        0.070982         3278959 C T
           rs2500262     1        0.070991         3280021 T C
           rs6658356     1        0.070993         3280253 G A
           rs4648485     1        0.071021         3283528 G A
           rs4648487     1        0.071035         3285304 T C
           rs4648381     1        0.071039         3285860 G A
          rs12135987     1        0.071064         3289524 G A
           rs1333190     1        0.071065         3289729 C T
           rs1333189     1        0.071066         3289971 C T
           rs2493311     1        0.071087         3292984 C A
           rs4648489     1        0.071118         3293665 A G
           rs2493310     1        0.071323         3294422 A G
           rs1538693     1        0.071471         3294972 G A
          rs78120388     1        0.071514         3296951 T C
          rs11584942     1        0.071521         3297281 G A
          rs12085231     1        0.071529         3297638 C A
            rs868688     1        0.071595         3300807 C T
            rs868689     1        0.071602         3301130 T G
          rs10492939     1        0.071638         3302871 G A
          rs10492938     1        0.071668         3304336 C T
          rs17399998     1        0.071672         3305016 C T
           rs2493278     1        0.071681         3307746 T C
           rs2493275     1        0.071682         3308034 G A
           rs2493268     1        0.071684         3308498 T C
            rs871822     1        0.071697         3312914 T G
          rs12726710     1        0.071697         3312963 C T
          rs17822581     1        0.071701         3314596 A G
          rs74048429     1        0.071711         3317152 G A
           rs6424074     1        0.071714         3317780 A G
          rs11578011     1        0.071718         3318532 T C
          rs12024847     1        0.071775         3320799 C T
           rs2493304     1        0.071870         3323477 A G
            rs870124     1        0.072036         3328358 T C
           rs2493292     1        0.072046         3328659 C T
           rs2493291     1        0.072071         3329384 C T
           rs2068354     1        0.072357         3333463 A G
           rs2493285     1        0.072366         3333595 G A
         rs147939723     1        0.072407         3334137 C T
       snp_1_3334173     1        0.072410         3334173 A G
           rs2483230     1        0.072465         3334892 A G
           rs1984069     1        0.072577         3336200 C T
           rs2483232     1        0.072915         3340116 A G
            rs870171     1        0.073147         3342804 G T
          rs12124567     1        0.073233         3343802 G A
           rs1537407     1        0.073397         3345705 T C
           rs2493272     1        0.073724         3349513 T C
          rs78409374     1        0.074038         3353316 C T
           rs2483250     1        0.074286         3356405 A C
            rs867814     1        0.074350         3362256 C T
           rs2487670     1        0.074381         3368143 G A
          rs10909946     1        0.074400         3372471 A C
           rs2493256     1        0.074407         3373967 A G
          rs12745860     1        0.074408         3374360 C T
          rs12568681     1        0.074431         3377288 G A
           rs2487680     1        0.074433         3377442 T C
           rs2493254     1        0.074483         3380557 C T
          rs12562167     1        0.074508         3381698 G A
           rs2487687     1        0.074567         3389321 C T
           rs2185639     1        0.074569         3389727 C T
          rs56341824     1        0.074587         3394121 G T
         rs114126932     1        0.074621         3400075 G T
           rs2493314     1        0.074622         3400294 G T
           rs4648505     1        0.074746         3405296 T C
           rs2821040     1        0.074878         3406791 A G
          rs61730954     1        0.075227         3411038 G A
          rs41495053     1        0.075583         3420135 G T
            rs947344     1        0.075704         3423467 C T
          rs11585362     1        0.075735         3428608 G A
          rs12093117     1        0.075813         3441264 G A
       snp_1_3442144     1        0.075826         3442144 C T
            rs883427     1        0.075885         3445911 G A
           rs4648392     1        0.075899         3446813 G A
          rs55762450     1        0.075931         3448867 C A
          rs10797400     1        0.075958         3450637 C A
          rs12119711     1        0.075965         3451005 C T
           rs9970944     1        0.076034         3454592 G T
           rs2821066     1        0.076062         3455757 G A
           rs4648524     1        0.076093         3456592 T G
          rs10737192     1        0.076111         3456871 G A
            rs947347     1        0.076140         3457295 A G
           rs6685801     1        0.076709         3464451 T C
            rs869697     1        0.076870         3466713 G A
           rs7516644     1        0.077285         3472397 A G
            rs878063     1        0.077337         3472928 T C
           rs9628616     1        0.077378         3473345 C T
          rs79386324     1        0.077387         3473428 C T
           rs2821063     1        0.077507         3474626 G A
          rs10909969     1        0.077681         3480149 C T
           rs2821059     1        0.077692         3482334 C T
          rs79241523     1        0.077693         3482491 T C
          rs12749547     1        0.077694         3482588 C T
            rs947354     1        0.077806         3487126 C T
           rs4431782     1        0.078418         3491107 T C
           rs7513251     1        0.078835         3493819 C T
           rs2821054     1        0.078840         3493850 G T
           rs2821053     1        0.078970         3495541 T C
          rs12139206     1        0.079283         3504073 T C
           rs4648527     1        0.079413         3507861 G A
           rs6697749     1        0.079512         3510633 C A
           rs7544357     1        0.079625         3511295 G A
           rs2821025     1        0.079829         3512516 T C
           rs2821023     1        0.079856         3512800 T C
           rs6690231     1        0.079943         3513966 C T
          rs60957843     1        0.080280         3518488 A G
           rs2821017     1        0.080458         3520871 G A
          rs78000706     1        0.080656         3526417 G A
          rs59839028     1        0.080666         3526711 T G
           rs4648398     1        0.080840         3531595 C T
          rs79603637     1        0.080877         3532643 A G
          rs55728961     1        0.080910         3533564 C A
           rs4648400     1        0.081045         3537362 A G
           rs4648537     1        0.081114         3540374 C T
           rs4648538     1        0.081146         3543493 C T
          rs74048685     1        0.081147         3544154 C T
           rs4276857     1        0.081147         3544346 T C
           rs2821007     1        0.081151         3546935 G A
           rs2760321     1        0.081153         3548136 T C
          rs10909994     1        0.081155         3549197 G A
           rs3818330     1        0.081177         3555428 G T
           rs7528494     1        0.081192         3558228 C T
       Affx-50031121     1        0.081204         3561494 G A
          rs74224224     1        0.081209         3562956 T C
           rs2181484     1        0.081243         3572774 A G
           rs9662739     1        0.081401         3574419 T A
          rs10910003     1        0.081547         3575929 G A
          rs56443794     1        0.081681         3577321 A G
          rs11590111     1        0.081747         3578946 G A
          rs10797408     1        0.081960         3580830 A G
            rs875233     1        0.082013         3581127 T C
          rs74862930     1        0.082424         3583440 A C
           rs3765692     1        0.082540         3584771 T C
           rs7523732     1        0.082556         3585041 T C
           rs3765696     1        0.082704         3587505 T C
          rs78488894     1        0.082801         3589130 A G
           rs3765703     1        0.083004         3592436 T G
           rs3765705     1        0.083290         3597017 G A
           rs3765706     1        0.083304         3597224 G A
          rs12562573     1        0.084122         3604812 G A
           rs3765731     1        0.084741         3611892 G A
           rs3765736     1        0.084910         3616601 C T
          rs79493695     1        0.084920         3616870 A G
           rs9786961     1        0.085096         3627666 G A
           rs3765761     1        0.085118         3630476 C T
           rs3819967     1        0.085156         3633380 C T
           rs3765765     1        0.085209         3634459 C A
           rs3765766     1        0.085219         3634660 T C
            rs747827     1        0.085300         3636347 A C
          rs12731705     1        0.085339         3637459 C T
           rs2146658     1        0.085345         3637613 T G
           rs9662633     1        0.085537         3649562 G A
          rs12562437     1        0.085555         3651031 C T
           rs1181868     1        0.085557         3651126 G T
          rs10910018     1        0.085560         3651409 G A
         rs116806114     1        0.085573         3652384 G A
           rs7515164     1        0.085603         3654747 C A
          rs12117836     1        0.085624         3657759 G A
          rs72634702     1        0.085635         3661182 A G
          rs72637004     1        0.085635         3661249 A G
       snp_1_3661538     1        0.085636         3661538 G A
         rs115821370     1        0.085637         3661681 G A
           rs3737589     1        0.085641         3662845 A G
          rs12128253     1        0.085679         3668753 A C
          rs76597070     1        0.085686         3669356 G A
           rs1181888     1        0.085713         3671791 A G
          rs12128669     1        0.085749         3676077 C T
           rs1181883     1        0.085769         3677933 T C
          rs10910024     1        0.085907         3679775 C T
           rs1181877     1        0.086613         3680729 C T
           rs6669358     1        0.086860         3681063 A G
           rs1181875     1        0.087340         3681831 T C
          rs10910025     1        0.087497         3684185 G A
           rs2275819     1        0.087532         3689408 G A
           rs1175550     1        0.087546         3691528 A G
           rs1175549     1        0.087547         3691727 A C
           rs1891936     1        0.087563         3694673 T G
           rs1891934     1        0.087564         3694796 G A
           rs2799182     1        0.087570         3696000 T C
          rs12061931     1        0.087572         3696356 C T
           rs3737593     1        0.087573         3696536 A G
              rs8379     1        0.087574         3696890 A C
              rs8520     1        0.087576         3697137 G T
       snp_1_3701152     1        0.087595         3701152 C T
         rs113603384     1        0.087617         3704496 T G
       snp_1_3704565     1        0.087617         3704565 C T
           rs9424284     1        0.087626         3706538 T C
         rs112182443     1        0.087628         3708737 T C
          rs12728911     1        0.087629         3709412 T C
           rs6667255     1        0.087631         3711689 T C
          rs12403561     1        0.087639         3717404 G A
           rs2887274     1        0.087649         3721318 G A
          rs12127399     1        0.087649         3721609 G A
          rs12135894     1        0.087660         3728061 C T
           rs4233019     1        0.087666         3732172 C T
           rs6702935     1        0.087667         3732707 T C
           rs9424308     1        0.087680         3737540 A G
           rs2027548     1        0.087682         3739512 G A
           rs9424290     1        0.087689         3742009 C T
          rs75991152     1        0.087691         3742179 G A
          rs12759497     1        0.087692         3742257 C T
           rs2275835     1        0.087693         3742560 G A
           rs4648344     1        0.087696         3743132 T C
           rs6663840     1        0.087697         3743319 G A
           rs6688969     1        0.087697         3743391 C T
           rs2275831     1        0.087705         3745924 G A
              rs1836     1        0.087705         3746116 A G
           rs7535133     1        0.087705         3748513 G T
          rs12746541     1        0.087710         3753013 G C
          rs12084604     1        0.087711         3753813 T C
           rs6683827     1        0.087712         3754596 G T
           rs1891939     1        0.087712         3755875 T G
           rs1539649     1        0.087712         3756120 A G
           rs7535887     1        0.087712         3756493 T C
           rs2275822     1        0.087713         3761479 C T
          rs59414187     1        0.087714         3762815 T C
          rs10492942     1        0.087720         3764216 C T
         rs144847714     1        0.087726         3765424 G T
           rs4648346     1        0.087727         3765549 G A
           rs4648423     1        0.087728         3765678 C T
           rs4648347     1        0.087729         3765755 T C
           rs6683156     1        0.087737         3766441 C T
          rs61768933     1        0.087738         3766587 G A
          rs12730854     1        0.087740         3767267 G A
          rs72640928     1        0.087745         3768568 T C
           rs4648426     1        0.087748         3773089 T C
          rs12145238     1        0.087749         3773546 A C
           rs9786959     1        0.087751         3776022 A G
           rs6660371     1        0.087751         3776105 A G
           rs6660459     1        0.087751         3776166 A G
           rs4400555     1        0.087753         3779151 C T
          rs10797348     1        0.087758         3781096 C A
          rs12738235     1        0.088509         3786245 G A
          rs35035893     1        0.088647         3787187 G A
          rs12754083     1        0.088785         3792715 A G
          rs77838018     1        0.088787         3792972 G A
          rs57719213     1        0.088789         3793068 C T
          rs12027018     1        0.088814         3795291 A G
       snp_1_3795405     1        0.088815         3795405 A C
          rs12027244     1        0.088821         3795934 A G
          rs12028018     1        0.088822         3796022 T G
           rs4074709     1        0.088833         3796948 G T
          rs35259658     1        0.088839         3797125 G T
          rs61768959     1        0.088845         3797309 C T
           rs4073324     1        0.088868         3797995 C T
       snp_1_3799946     1        0.088959         3799946 C T
          rs12564400     1        0.088967         3800118 A G
           rs3205087     1        0.088974         3800242 A G
          rs76726236     1        0.089013         3801030 C A
           rs7367066     1        0.089110         3803755 T C
          rs12753572     1        0.089127         3804683 C T
           rs4131373     1        0.089162         3807388 G A
          rs11807227     1        0.089164         3809423 G A
          rs12082157     1        0.089166         3811810 T C
          rs75689004     1        0.089182         3816950 C T
         rs141539850     1        0.089220         3820282 G A
       snp_1_3820559     1        0.089224         3820559 G A
           rs6687869     1        0.089232         3821216 G A
          rs11589102     1        0.089239         3821782 G A
          rs76419011     1        0.089262         3823804 C T
         rs111854503     1        0.089311         3830743 C T
          rs61770388     1        0.089329         3833321 T C
          rs72849363     1        0.089346         3835767 T C
          rs34283457     1        0.089346         3835789 A G
          rs74986126     1        0.089348         3836095 A G
          rs79811232     1        0.089367         3838914 C T
           rs6695346     1        0.090468         3996946 A G
          rs76878289     1        0.090497         3998431 G A
          rs76332900     1        0.090644         4000433 C T
         rs185656431     1        0.090733         4000916 C T
          rs28438555     1        0.091065         4002600 T C
          rs12724233     1        0.091148         4002832 G A
          rs10915568     1        0.091194         4002958 G A
       Affx-50032147     1        0.091198         4002971 G A
          rs11583257     1        0.091658         4004250 C T
          rs72849395     1        0.091665         4004761 C T
       Affx-50032219     1        0.091666         4004839 C A
          rs11585024     1        0.091668         4005045 G T
          rs11583584     1        0.091673         4005412 A G
           rs7548668     1        0.091687         4006060 T C
       snp_1_4006388     1        0.091700         4006388 C A
           rs7551771     1        0.091721         4006788 C T
           rs7519349     1        0.091732         4007008 A G
           rs7519458     1        0.091738         4007110 A G
          rs10737395     1        0.091763         4007558 C A
          rs79279812     1        0.091820         4008569 C T
          rs10799181     1        0.091848         4009071 T C
           rs4654479     1        0.091884         4009694 G A
           rs4654480     1        0.091959         4009793 C T
           rs6661168     1        0.092090         4009956 C T
           rs4654482     1        0.092724         4010743 A G
          rs11590912     1        0.093539         4012472 A C
          rs10799202     1        0.093546         4013618 A G
          rs12119556     1        0.093549         4013954 G A
          rs10915433     1        0.093552         4014091 T C
           rs6681347     1        0.093595         4015382 C T
           rs4654493     1        0.093648         4016934 C T
           rs7522140     1        0.093661         4017137 C T
         rs111797171     1        0.094091         4019641 G A
          rs10915469     1        0.094246         4022465 T C
          rs11578019     1        0.094252         4024256 T C
       Affx-50032257     1        0.094252         4024334 A G
          rs72850848     1        0.094253         4024529 G A
          rs10799215     1        0.094253         4024614 A G
           rs7417834     1        0.094260         4026838 A C
          rs72850857     1        0.094261         4027111 C T
          rs60369876     1        0.094267         4029089 A C
           rs7417339     1        0.094273         4030200 C T
           rs7417345     1        0.094273         4030262 C T
         rs141952882     1        0.094288         4031319 G A
          rs10915504     1        0.094313         4031814 C T
          rs12029788     1        0.094340         4034059 T C
          rs12031557     1        0.094340         4034097 A G
           rs4654428     1        0.094368         4039145 A C
          rs11587331     1        0.094372         4039896 C T
           rs4654525     1        0.094373         4040155 C T
       Affx-50032297     1        0.094385         4042516 G A
         rs191082177     1        0.094433         4046839 G A
           rs4654543     1        0.094439         4047277 T C
          rs10449244     1        0.094443         4047619 C A
          rs12038964     1        0.094523         4053435 T C
           rs6691155     1        0.094537         4054067 C T
          rs79762816     1        0.094665         4056264 C T
           rs7413578     1        0.094670         4056356 G A
          rs12135298     1        0.094734         4057488 A G
          rs12045781     1        0.094814         4061608 G A
          rs12722968     1        0.094928         4065348 C T
           rs3935559     1        0.094947         4066680 C G
           rs4128222     1        0.094948         4066781 C A
           rs6675979     1        0.094953         4068052 G A
          rs77379781     1        0.094954         4068415 G A
           rs6672264     1        0.094962         4071192 T C
          rs75712447     1        0.094963         4071381 G A
          rs12026411     1        0.094969         4076044 G T
          rs12034312     1        0.094969         4076257 C T
          rs66488358     1        0.094970         4076707 C T
           rs4654599     1        0.094971         4077593 G T
           rs4654600     1        0.094971         4077681 T C
           rs4654601     1        0.094971         4077707 G A
          rs59524797     1        0.094972         4077925 C T
           rs4323679     1        0.094988         4080764 C T
           rs4440829     1        0.094988         4080780 G A
           rs4378174     1        0.094988         4080885 C T
          rs17404600     1        0.094999         4081525 C T
          rs36003686     1        0.095002         4082087 C T
          rs10915600     1        0.095002         4082105 T G
          rs10799261     1        0.095004         4082367 T C
           rs7418256     1        0.095063         4084304 T G
           rs4233266     1        0.095075         4085504 A G
          rs12080516     1        0.095215         4089613 C T
          rs12068729     1        0.095227         4091650 A G
          rs58051771     1        0.095230         4092146 T C
           rs4328052     1        0.095232         4092563 T C
           rs4328051     1        0.095232         4092579 T C
          rs10915318     1        0.095512         4105139 G A
          rs74048801     1        0.095849         4107687 A G
          rs12749761     1        0.096319         4111187 G A
          rs10915360     1        0.096510         4117554 T C
           rs4654475     1        0.096528         4118571 T C
          rs10915366     1        0.096538         4119422 G A
          rs12745618     1        0.096540         4119578 C A
           rs9792946     1        0.096542         4119662 G A
           rs7514530     1        0.096550         4120311 C T
          rs10915372     1        0.096566         4120987 C T
          rs10915373     1        0.096566         4121105 A G
           rs7524800     1        0.096570         4121584 A G
          rs11809224     1        0.096577         4121935 A G
          rs10799180     1        0.096583         4122464 T C
           rs6669278     1        0.096599         4123099 C T
          rs10915398     1        0.096639         4128154 T C
          rs10753358     1        0.096639         4128523 C A
          rs10915400     1        0.096640         4128695 C T
          rs11586513     1        0.096640         4128767 G A
          rs17404781     1        0.096640         4129247 C A
           rs4391636     1        0.096642         4130684 T C
           rs4400586     1        0.096642         4131181 C T
           rs7537237     1        0.096643         4131316 A G
           rs3936238     1        0.096643         4131726 A G
           rs9628650     1        0.096644         4132126 G T
          rs12093951     1        0.096644         4132222 C T
          rs10157057     1        0.096653         4133096 T C
           rs4436359     1        0.096742         4140030 C A
       Affx-50032654     1        0.096744         4140195 C T
          rs10915421     1        0.096818         4145615 T C
          rs10915423     1        0.096823         4146028 A C
          rs10915424     1        0.096827         4146369 G A
          rs79710051     1        0.096878         4151149 C T
           rs4462110     1        0.096912         4152715 A G
           rs4481820     1        0.096995         4152928 C A
           rs6676961     1        0.097057         4153087 T G
          rs56329102     1        0.098130         4155841 A G
          rs10915428     1        0.098382         4158955 G T
          rs12073797     1        0.098450         4165198 G A
          rs10915430     1        0.098454         4167285 T C
          rs12077262     1        0.098475         4170048 C T
           rs7548756     1        0.098476         4170249 A C
         rs142617808     1        0.098477         4170945 C T
          rs10492945     1        0.098480         4173841 A G
          rs10915434     1        0.098481         4174116 T C
          rs61768822     1        0.098482         4175337 G A
           rs6670920     1        0.098485         4176106 T C
          rs78451862     1        0.098508         4176667 C A
          rs16840802     1        0.098555         4177898 G A
          rs10737402     1        0.098573         4178303 T C
          rs58758001     1        0.098575         4178413 G A
          rs57434236     1        0.098585         4178852 G A
         rs115990293     1        0.098588         4178990 G A
          rs12040805     1        0.098685         4180842 C T
          rs10915436     1        0.098703         4181168 G A
          rs10915437     1        0.098793         4183006 A G
          rs10915438     1        0.098804         4183258 G A
          rs10753368     1        0.098863         4185126 A G
          rs60987544     1        0.098872         4185419 A G
          rs12083774     1        0.098937         4187494 G A
           rs4654487     1        0.098939         4187952 T C
         rs188464494     1        0.098956         4190982 C T
         rs181611708     1        0.098956         4190983 T C
          rs77973408     1        0.098963         4191849 T C
          rs12409803     1        0.098984         4193426 G A
           rs4131507     1        0.098997         4194712 T C
          rs75440192     1        0.098997         4194778 A C
          rs35986531     1        0.099000         4195698 G A
           rs6702633     1        0.099004         4197035 G A
           rs6663939     1        0.099004         4197256 C T
          rs10915445     1        0.099005         4197642 G A
          rs16840831     1        0.099008         4200169 G A
          rs11808881     1        0.099014         4200837 G A
          rs16840836     1        0.099014         4200857 G A
          rs16840838     1        0.099018         4201349 G A
           rs4654492     1        0.099023         4201815 C T
          rs10799207     1        0.099028         4202343 G A
           rs7542208     1        0.099032         4202818 A G
         rs111564297     1        0.099063         4205370 A G
           rs9426471     1        0.099074         4206210 T C
          rs10915448     1        0.099085         4207525 C A
           rs9426495     1        0.099098         4208918 G A
          rs74880958     1        0.099099         4209057 G A
          rs76266474     1        0.099109         4210372 G A
           rs6683453     1        0.099110         4210402 G A
           rs9426473     1        0.099110         4210455 G A
          rs77995118     1        0.099120         4212626 C T
          rs12062122     1        0.099124         4214031 C T
           rs9988443     1        0.099130         4216165 G A
           rs4609397     1        0.099133         4216862 C T
       snp_1_4218229     1        0.099140         4218229 G T
           rs4614226     1        0.099155         4221599 C T
           rs4654495     1        0.099159         4222406 C T
           rs4654496     1        0.099167         4224103 C T
         rs112503184     1        0.099172         4225126 A G
       snp_1_4227012     1        0.099181         4227012 C A
          rs16840868     1        0.099183         4227094 A G
          rs16840872     1        0.099187         4227248 C T
          rs10915459     1        0.099202         4230463 T C
          rs61512183     1        0.099202         4230599 G T
          rs12074880     1        0.099213         4231201 T C
          rs10915461     1        0.099227         4231631 A G
          rs10915462     1        0.099228         4231685 T C
           rs6688343     1        0.099231         4231757 T C
          rs12032430     1        0.099251         4232362 C A
          rs74808532     1        0.099263         4232721 G A
          rs61770878     1        0.099308         4234053 G A
           rs4233262     1        0.099373         4236982 C T
           rs4654418     1        0.099376         4239028 G A
           rs4233264     1        0.099378         4240178 T C
          rs11808641     1        0.099440         4250933 A G
          rs35392680     1        0.099441         4251398 C A
           rs6667065     1        0.099467         4260418 G A
          rs10158783     1        0.099475         4263519 G A
           rs4654512     1        0.099476         4263997 A G
         rs189581617     1        0.099480         4265109 C A
         rs115911642     1        0.099497         4267758 G T
          rs10915471     1        0.099499         4267889 T G
           rs6426402     1        0.099525         4269491 G T
          rs12022636     1        0.099537         4271526 C A
          rs10915472     1        0.099540         4271976 G A
          rs10753372     1        0.099551         4273842 T C
          rs10737404     1        0.099551         4273962 T C
          rs10915478     1        0.099599         4276903 T C
           rs4654424     1        0.099650         4281458 A G
          rs11579829     1        0.099662         4282786 C T
           rs2132177     1        0.099667         4283315 C A
         rs116060342     1        0.100483         4288405 C T
           rs1874266     1        0.100497         4288552 A G
          rs10915480     1        0.100517         4288803 A G
          rs10753374     1        0.100534         4289045 A G
          rs71640915     1        0.100555         4289935 C T
           rs7541544     1        0.100569         4291842 T C
          rs12071761     1        0.100615         4293892 G A
           rs4512614     1        0.100619         4294000 A G
          rs10915482     1        0.100656         4295001 A G
          rs12132422     1        0.100684         4295304 A G
           rs1390135     1        0.100830         4295957 T G
           rs7517989     1        0.101669         4299727 G T
           rs6426408     1        0.101744         4300806 C T
         rs111226363     1        0.101884         4308494 T C
         rs113638014     1        0.101891         4310961 G A
          rs12082705     1        0.101897         4312148 T G
           rs1908490     1        0.101897         4312205 C T
          rs75929494     1        0.101898         4312413 G T
            rs966321     1        0.101904         4315204 G T
            rs964715     1        0.101906         4316784 T C
           rs1495250     1        0.101907         4317251 T C
          rs10915489     1        0.101913         4321467 A G
          rs10799220     1        0.101916         4323102 C T
          rs77859638     1        0.101920         4325239 C A
           rs9286982     1        0.101921         4325589 A C
           rs2411738     1        0.101922         4326368 G A
           rs2101576     1        0.101928         4327635 C T
          rs10915494     1        0.101933         4328476 C T
           rs6677984     1        0.101945         4330287 A G
          rs12745470     1        0.101953         4332476 C A
          rs10737406     1        0.101956         4333290 C T
          rs10737408     1        0.101957         4333668 T C
          rs72855160     1        0.102060         4340427 A G
          rs79794329     1        0.102082         4341234 T C
          rs17407901     1        0.102089         4341517 C T
           rs1390136     1        0.102094         4341843 C T
           rs1495244     1        0.102095         4342604 G A
          rs16838558     1        0.102096         4343948 G A
          rs10915502     1        0.102104         4348535 T C
          rs16838560     1        0.102117         4351888 T C
           rs7529363     1        0.102141         4354060 A G
           rs2130621     1        0.102162         4355468 G A
       Affx-50033207     1        0.102189         4355726 G A
          rs12562995     1        0.102689         4359166 G A
         rs113406942     1        0.102766         4363702 C T
            rs503536     1        0.102772         4364070 G A
            rs693734     1        0.102775         4364226 C T
            rs351623     1        0.103178         4366890 C T
           rs1490413     1        0.103408         4367323 G A
          rs16838591     1        0.103443         4367389 G A
           rs4654523     1        0.103981         4368216 C T
            rs351617     1        0.104240         4368951 C T
           rs1495239     1        0.104272         4370074 C T
            rs351615     1        0.104280         4370385 G A
          rs12073612     1        0.104282         4370489 G A
            rs351614     1        0.104294         4371863 C T
           rs1353341     1        0.104299         4372992 G A
          rs10915509     1        0.104308         4375859 A C
           rs3912751     1        0.104311         4376816 C T
           rs3912752     1        0.104312         4377032 C T
          rs12408012     1        0.104533         4379687 A G
          rs16838662     1        0.104661         4379852 G A
           rs2411741     1        0.105044         4380344 C A
           rs2171985     1        0.105644         4381253 G T
            rs351605     1        0.105864         4382789 T C
            rs351606     1        0.105891         4384056 C T
            rs351608     1        0.105903         4384773 T G
            rs351609     1        0.105904         4384859 T C
       Affx-50033314     1        0.105907         4385047 G A
         rs184608567     1        0.105945         4388728 G T
            rs639739     1        0.105951         4389262 G A
          rs76755756     1        0.105992         4390432 T C
           rs1691448     1        0.106002         4391733 C A
          rs12047868     1        0.106020         4394053 C A
            rs628080     1        0.106022         4394304 G A
            rs614534     1        0.106028         4395059 C T
            rs599427     1        0.106036         4396104 C T
            rs684965     1        0.106047         4397528 A G
            rs589585     1        0.106048         4398015 T C
          rs11587563     1        0.106079         4401450 G A
            rs488256     1        0.106080         4401563 G A
          rs10915517     1        0.106091         4402714 G A
            rs590537     1        0.106097         4402852 A G
           rs6685851     1        0.106133         4404219 C T
          rs16838750     1        0.106133         4404344 C T
          rs11589129     1        0.106133         4404414 G T
            rs670174     1        0.106133         4404639 C A
          rs10799228     1        0.106138         4405998 G A
          rs16838763     1        0.106142         4406674 C T
            rs628678     1        0.106146         4407033 C T
            rs600933     1        0.106150         4409496 T C
            rs480106     1        0.106152         4411851 T C
           rs2926487     1        0.106153         4415431 A G
           rs1531328     1        0.106188         4418164 G A
            rs349394     1        0.106210         4419454 C T
            rs349393     1        0.106238         4419820 A C
            rs349392     1        0.106254         4420408 G T
            rs101287     1        0.106254         4420492 A C
          rs12025694     1        0.106254         4420509 C T
       Affx-50033407     1        0.106255         4421610 C A
          rs12404034     1        0.106258         4422683 A G
            rs349390     1        0.106273         4423896 T C
          rs16838813     1        0.106278         4424145 G A
             rs75411     1        0.106294         4425414 C T
          rs12404619     1        0.106296         4426085 C T
          rs11804791     1        0.106353         4437564 A G
            rs598564     1        0.106353         4438509 A G
            rs902403     1        0.106353         4439660 T C
          rs16838830     1        0.106354         4440598 T C
          rs74050762     1        0.106354         4440731 G A
            rs589870     1        0.106354         4440749 C T
           rs1845635     1        0.106358         4441089 A G
           rs6697594     1        0.106358         4442487 C T
          rs12037374     1        0.106358         4443108 C T
            rs239339     1        0.106358         4444539 G T
            rs349413     1        0.106358         4444706 C A
           rs7418714     1        0.106365         4446996 T G
       Affx-50033457     1        0.106370         4447498 C T
          rs16838882     1        0.106371         4448200 C T
          rs12041175     1        0.106371         4449883 T C
           rs2199204     1        0.106371         4450665 T G
       snp_1_4451012     1        0.106371         4451012 G A
          rs59270511     1        0.106371         4451182 T C
            rs349416     1        0.106398         4455696 A C
          rs10915522     1        0.106402         4456133 G A
           rs7521665     1        0.106403         4456277 G A
          rs10915523     1        0.106406         4457844 T C
          rs12043606     1        0.106415         4460262 C T
           rs1870505     1        0.106416         4460666 G A
          rs56081339     1        0.106417         4460965 G A
          rs16838950     1        0.106417         4461254 G A
           rs4654531     1        0.106418         4461533 G T
           rs4654532     1        0.106431         4461578 C A
          rs12048690     1        0.106448         4462386 T C
           rs4654430     1        0.106467         4467706 T C
          rs12047204     1        0.106471         4468747 C T
            rs547923     1        0.106477         4468884 C A
          rs10915528     1        0.106486         4471374 T C
            rs508647     1        0.106487         4471434 T G
            rs505933     1        0.106490         4471733 A G
            rs349403     1        0.106495         4474002 A G
          rs58063446     1        0.106498         4475510 G A
            rs349406     1        0.106498         4475766 T C
          rs10915531     1        0.106510         4478139 A G
           rs4654432     1        0.106520         4481215 C T
           rs2035010     1        0.106543         4486522 G A
           rs2035009     1        0.106544         4486705 T C
          rs12029910     1        0.106552         4488779 A G
           rs6678792     1        0.106555         4489398 T C
          rs10915533     1        0.106556         4489529 G A
          rs10915535     1        0.106573         4491460 G T
          rs17452433     1        0.106574         4491747 T C
         rs139738622     1        0.106582         4492826 G A
          rs12128076     1        0.106584         4492980 C A
           rs1556691     1        0.106587         4493215 A G
          rs60332560     1        0.106591         4493362 G A
           rs7546628     1        0.106695         4495287 A G
           rs1762814     1        0.106779         4496256 C T
           rs1674877     1        0.106787         4496659 C T
           rs6660514     1        0.106789         4497118 C T
          rs16839008     1        0.106797         4498843 T C
          rs12128230     1        0.106810         4501911 A C
            rs780577     1        0.106814         4502866 A G
            rs705683     1        0.106821         4503952 A G
            rs706144     1        0.106822         4504094 A G
            rs780586     1        0.106827         4504927 C T
          rs10915541     1        0.106831         4505512 C T
          rs10915542     1        0.106833         4505940 G A
            rs780587     1        0.106834         4505966 T C
            rs705684     1        0.106849         4508172 C T
           rs2054269     1        0.106859         4509337 G A
            rs705685     1        0.106869         4510840 C T
            rs922114     1        0.106873         4511421 C T
          rs12407583     1        0.107053         4513894 A G
          rs11584026     1        0.107141         4514453 G A
            rs662036     1        0.107644         4519189 T C
            rs605629     1        0.107645         4519399 C T
            rs608210     1        0.107646         4519912 A G
            rs619705     1        0.107649         4521752 G T
            rs694474     1        0.107650         4522376 G A
            rs664520     1        0.107654         4523357 C T
           rs4654545     1        0.107671         4525604 T C
          rs12140626     1        0.107818         4533632 G A
          rs61771172     1        0.107818         4533830 G A
          rs72633543     1        0.107818         4534013 T C
          rs10047182     1        0.107818         4534321 G A
          rs12143782     1        0.107818         4534350 C T
          rs11799294     1        0.107819         4534860 A G
          rs55653177     1        0.107819         4534969 C T
           rs7541288     1        0.107819         4535148 C T
           rs7548712     1        0.107819         4535976 A G
           rs6426417     1        0.107819         4536676 G A
          rs35604764     1        0.107819         4537297 A G
          rs11810490     1        0.107849         4538274 C T
           rs1037800     1        0.108016         4540795 G A
            rs638289     1        0.108065         4541044 A G
          rs11799990     1        0.108137         4541390 A C
           rs6656245     1        0.108622         4543663 A G
            rs350170     1        0.108700         4544178 T C
            rs350171     1        0.108787         4544793 G T
            rs350174     1        0.108803         4546197 T C
            rs350181     1        0.108825         4548088 G A
            rs705689     1        0.108827         4549307 T G
            rs780606     1        0.108828         4549402 A G
            rs350187     1        0.108835         4549933 G A
            rs780613     1        0.108839         4551552 C T
         rs117946689     1        0.108839         4551571 T C
            rs780614     1        0.108839         4551679 T C
           rs1878052     1        0.108842         4552802 G A
          rs75178978     1        0.108842         4552972 C A
            rs350193     1        0.108845         4554214 C T
           rs4654547     1        0.108854         4555847 C T
            rs239770     1        0.108870         4556490 T C
            rs609506     1        0.108981         4558933 T C
           rs4654438     1        0.108984         4559901 T C
            rs582598     1        0.109003         4561962 C A
            rs660100     1        0.109004         4562350 A G
           rs4654548     1        0.109005         4562476 G A
           rs6681032     1        0.109005         4563129 C T
            rs350165     1        0.109007         4564684 G A
           rs4654551     1        0.109016         4566175 T C
          rs11802243     1        0.109016         4566477 G A
          rs71640932     1        0.109016         4566641 A G
           rs1870509     1        0.109016         4566795 A G
          rs10799241     1        0.109057         4569547 A G
           rs1612698     1        0.109065         4570386 A G
         rs143284520     1        0.109069         4570921 C T
           rs4654552     1        0.109070         4570982 C T
           rs1710415     1        0.109075         4571740 A G
       Affx-50033847     1        0.109076         4571780 G A
           rs1762826     1        0.109088         4572778 C T
           rs4480324     1        0.109092         4573099 A G
          rs12134323     1        0.109094         4573363 A G
           rs1710421     1        0.109099         4573989 C T
          rs10915550     1        0.109132         4575522 C T
       Affx-50033853     1        0.109143         4576944 C T
           rs7536708     1        0.109144         4576987 G T
           rs6703696     1        0.109150         4578495 A G
           rs1229148     1        0.109164         4579258 A G
          rs12039682     1        0.109167         4581230 C T
          rs12039710     1        0.109167         4581338 C A
            rs608203     1        0.109175         4581585 T C
            rs607850     1        0.109176         4581623 A G
          rs57010025     1        0.109185         4582096 C T
          rs10489135     1        0.109185         4582199 T C
         rs111999731     1        0.109189         4584350 C T
            rs780983     1        0.109193         4586606 C T
            rs241239     1        0.109196         4587177 A G
            rs241238     1        0.109204         4587519 A G
            rs241233     1        0.109293         4590550 T C
            rs241230     1        0.109312         4592116 G T
           rs1515673     1        0.109315         4592382 G A
         rs112396140     1        0.109342         4594365 G A
          rs12084169     1        0.109360         4596534 C T
          rs12737521     1        0.109360         4598090 G A
          rs11809295     1        0.109360         4598273 T C
            rs593171     1        0.109360         4599122 C T
            rs592726     1        0.109360         4599243 C T
            rs694967     1        0.109367         4603370 T G
            rs241216     1        0.109371         4604169 G A
            rs241219     1        0.109385         4606192 T C
          rs12092980     1        0.109386         4606471 A G
            rs241221     1        0.109391         4609050 T C
           rs7549444     1        0.109402         4611435 A G
          rs12117466     1        0.109417         4612752 C T
            rs241250     1        0.109421         4613233 C T
            rs171319     1        0.109435         4615013 C T
          rs10799244     1        0.109448         4617856 T C
           rs6685798     1        0.109450         4618251 G A
            rs916408     1        0.109450         4618279 T C
            rs241264     1        0.109454         4619038 C T
            rs241265     1        0.109456         4619393 G T
         rs149231346     1        0.109458         4619800 A G
            rs241266     1        0.109461         4620290 G A
          rs10915560     1        0.109465         4620923 T C
          rs12120353     1        0.109465         4620996 C A
          rs16839306     1        0.109469         4621675 G A
          rs12562259     1        0.109469         4621695 G A
            rs977271     1        0.109493         4625696 C T
            rs241271     1        0.109496         4626255 T C
            rs241273     1        0.109501         4627077 A C
            rs241274     1        0.109504         4627482 A C
            rs241275     1        0.109507         4627979 A G
            rs241277     1        0.109540         4629186 A C
            rs241278     1        0.109546         4629408 T C
         rs115225824     1        0.109552         4629621 G A
          rs16839328     1        0.109573         4630342 C T
           rs7526879     1        0.109577         4630483 C T
         rs112298437     1        0.109690         4632440 C A
         rs116728134     1        0.109695         4632486 T G
            rs241211     1        0.109700         4632528 A G
           rs1541318     1        0.109839         4634978 A G
           rs1157688     1        0.109884         4636767 T C
           rs1024139     1        0.109989         4640902 T C
            rs241225     1        0.110098         4641742 G A
          rs61765446     1        0.110119         4642126 G A
            rs184781     1        0.110136         4642477 C T
          rs12036574     1        0.110138         4642515 C T
           rs2078573     1        0.110183         4643432 A C
       snp_1_4643688     1        0.110191         4643688 T C
       Affx-50034036     1        0.110193         4644331 T C
            rs619364     1        0.110200         4646379 G A
           rs4654446     1        0.110201         4646572 C T
            rs562787     1        0.110201         4646797 A G
            rs532259     1        0.110201         4646963 C T
            rs916404     1        0.110207         4648677 A G
            rs546397     1        0.110223         4649157 A G
           rs1849943     1        0.110225         4649316 G A
          rs12079284     1        0.110240         4651204 G A
            rs164771     1        0.110266         4653765 G A
           rs6426423     1        0.110288         4656147 C A
            rs526695     1        0.110297         4657049 T C
          rs12567277     1        0.110312         4658538 C T
         rs116152849     1        0.110342         4659903 G A
            rs537761     1        0.110415         4662408 C A
            rs618751     1        0.110416         4662532 G A
            rs164782     1        0.110436         4664637 G A
            rs164781     1        0.110441         4665232 G A
           rs3896439     1        0.110473         4668670 G A
          rs78709476     1        0.110548         4673171 A G
           rs2411887     1        0.110911         4677087 C T
           rs7538835     1        0.110922         4677980 G A
           rs4654574     1        0.110944         4679731 T C
           rs1905304     1        0.110947         4679951 C A
           rs6668002     1        0.110970         4682104 T C
          rs12028575     1        0.110979         4682815 A G
          rs61764967     1        0.110988         4683548 T C
           rs6674936     1        0.110995         4684305 T C
           rs1107468     1        0.110997         4684846 A G
            rs875807     1        0.111001         4685672 A G
         rs112763214     1        0.111003         4686195 G A
          rs56028718     1        0.111007         4686641 G A
         rs115785205     1        0.111016         4687210 G A
           rs2269620     1        0.111017         4687282 C T
           rs4654576     1        0.111026         4687814 A C
           rs7553610     1        0.111027         4687874 G A
         rs116034210     1        0.111037         4688658 C T
          rs74051907     1        0.111057         4690277 A C
           rs7527078     1        0.111064         4690893 C T
          rs12405615     1        0.111115         4694598 C T
           rs2071967     1        0.111145         4696092 C T
           rs2101195     1        0.111200         4697300 C T
          rs12122754     1        0.111264         4698559 C T
          rs10915575     1        0.111369         4701258 T C
           rs2035453     1        0.111392         4704955 C T
           rs4654454     1        0.111413         4708162 T C
          rs10915577     1        0.111428         4710486 A G
          rs72637550     1        0.111437         4710953 G A
         rs114993551     1        0.111443         4711259 G A
           rs1483198     1        0.111621         4717391 A G
         rs115637554     1        0.111666         4720501 T C
           rs6658403     1        0.111675         4721425 C T
          rs12406838     1        0.111679         4721793 G A
           rs2035454     1        0.111686         4722431 A G
           rs1531830     1        0.111686         4722443 T C
           rs1531831     1        0.111686         4722447 G A
          rs12408160     1        0.111692         4723046 C T
          rs12083131     1        0.111700         4723818 G A
          rs10915578     1        0.111701         4723917 A G
          rs17421247     1        0.111711         4724957 C T
          rs11588149     1        0.111717         4725496 C T
          rs12567266     1        0.111726         4726454 T C
          rs12137938     1        0.111728         4726685 T C
           rs6658098     1        0.111731         4727086 C T
         rs117461155     1        0.111735         4727630 A G
          rs12141394     1        0.111802         4731117 A G
           rs4144452     1        0.111812         4731588 A G
          rs11587129     1        0.111828         4731928 G A
          rs72857942     1        0.111845         4732175 G A
           rs1564667     1        0.111866         4732473 A G
           rs4654585     1        0.111920         4733239 T C
          rs12409187     1        0.111959         4733793 G A
          rs13376219     1        0.112025         4735056 G A
          rs75303035     1        0.112064         4736166 G A
          rs10915584     1        0.112074         4736456 G T
          rs13376167     1        0.112078         4736774 C A
          rs16839450     1        0.112087         4737531 C T
           rs2071989     1        0.112088         4737605 C T
          rs10915585     1        0.112088         4737890 C T
           rs2071990     1        0.112088         4738058 C T
           rs2071991     1        0.112089         4738355 A G
           rs2071995     1        0.112089         4738678 C T
          rs59390834     1        0.112089         4738788 G A
          rs61093582     1        0.112089         4738858 C T
          rs74697122     1        0.112089         4738920 T C
          rs10799257     1        0.112090         4739318 A C
          rs72637587     1        0.112092         4741362 G A
          rs12402269     1        0.112093         4742517 T C
            rs763238     1        0.112095         4743704 C T
          rs17344940     1        0.112096         4744206 G T
           rs4993529     1        0.112097         4744294 C T
          rs72637589     1        0.112111         4746210 C T
          rs72637591     1        0.112113         4746513 C A
          rs10915587     1        0.112114         4746636 C T
       Affx-50034382     1        0.112115         4746660 G A
       Affx-50034383     1        0.112115         4746679 G A
          rs17344953     1        0.112118         4747020 G A
         rs114214789     1        0.112125         4747450 G A
          rs12747700     1        0.112129         4747737 G A
           rs1076944     1        0.112137         4748305 G T
         rs113251363     1        0.112695         4750789 C T
            rs242052     1        0.112800         4751030 A G
           rs4654587     1        0.113577         4752960 G A
           rs7525374     1        0.113620         4754057 A G
          rs10915588     1        0.113691         4756468 T C
       snp_1_4758623     1        0.113726         4758623 A G
          rs72638815     1        0.113737         4759705 T C
           rs6686733     1        0.113774         4763189 T C
           rs6681520     1        0.113777         4763401 C T
           rs2101196     1        0.113821         4767753 A G
           rs4654593     1        0.113986         4769825 G T
           rs7532197     1        0.114111         4770768 G T
            rs242056     1        0.114369         4772717 G A
            rs242058     1        0.114597         4774438 T C
       Affx-50034495     1        0.114684         4775393 T C
            rs242040     1        0.114865         4779288 A G
           rs3820251     1        0.114889         4781151 C T
           rs3820252     1        0.114929         4784556 C T
           rs3820253     1        0.114932         4784884 G A
            rs242044     1        0.114957         4787119 A G
            rs242050     1        0.114973         4789179 G A
            rs732801     1        0.114977         4789585 G A
            rs446529     1        0.115155         4795414 T C
         rs150633398     1        0.115212         4797101 C A
           rs3753702     1        0.115271         4799200 C T
            rs382646     1        0.115297         4801656 T C
            rs392620     1        0.115299         4801923 C T
            rs540299     1        0.115314         4803586 A G
       snp_1_4803749     1        0.115314         4803749 A G
           rs4654598     1        0.115318         4804342 G A
           rs2802721     1        0.115344         4808454 G A
            rs364642     1        0.115355         4810552 C T
            rs449154     1        0.115359         4811383 A G
         rs114386148     1        0.115359         4811435 C A
         rs114922081     1        0.115360         4811601 G A
            rs380239     1        0.115368         4813115 A G
           rs4654605     1        0.115372         4813984 T C
            rs428001     1        0.115374         4814400 G A
          rs12022212     1        0.115542         4816202 G T
          rs41511844     1        0.115593         4819117 A C
            rs397559     1        0.115613         4820799 C T
          rs12119789     1        0.115637         4823492 G A
          rs12066439     1        0.115639         4824311 C T
            rs424723     1        0.115640         4824742 C T
           rs2743979     1        0.115641         4825152 G A
           rs7518471     1        0.115665         4828606 C T
           rs1564664     1        0.115683         4830779 C T
            rs423285     1        0.115685         4831076 C T
            rs396112     1        0.115687         4831320 G A
          rs12030265     1        0.115690         4831752 C T
         rs115807997     1        0.115697         4832603 T G
           rs3766977     1        0.115706         4833498 G T
            rs874668     1        0.115708         4833605 G A
            rs399377     1        0.115728         4835375 T C
       Affx-50034761     1        0.115741         4837778 G A
            rs414909     1        0.115744         4838241 C T
          rs71640950     1        0.115765         4841809 G A
          rs12037089     1        0.115779         4844027 C T
           rs9426506     1        0.115781         4844376 C T
           rs9426484     1        0.115785         4845112 G A
           rs6426434     1        0.115789         4845892 G A
          rs11805709     1        0.115797         4847594 C T
       snp_1_4848027     1        0.115799         4848027 A G
           rs2235443     1        0.115824         4851303 A G
           rs6657800     1        0.115837         4851989 C T
           rs2411894     1        0.115866         4852907 C T
          rs78993684     1        0.116174         4854399 G A
          rs11807645     1        0.116290         4854949 G A
          rs10915601     1        0.116302         4857146 G A
          rs16839670     1        0.116322         4858666 A C
          rs17345273     1        0.116338         4859488 G A
           rs4654607     1        0.116343         4861160 C T
          rs10429868     1        0.116356         4865858 G A
       Affx-50034895     1        0.116357         4866691 C T
          rs12410445     1        0.116359         4867850 T G
          rs59103994     1        0.116364         4871384 C T
          rs10799262     1        0.116366         4872571 G A
          rs10915612     1        0.116367         4873056 A G
          rs10915613     1        0.116368         4874505 G A
         rs148942733     1        0.116369         4875407 C A
         rs143659648     1        0.116369         4875430 C A
           rs1120120     1        0.116373         4878871 C T
          rs10915616     1        0.116375         4880480 C T
           rs2050010     1        0.116378         4880917 C A
          rs12122126     1        0.116380         4881267 T C
           rs1883345     1        0.116390         4882656 G A
          rs10915621     1        0.116467         4885686 T C
          rs12026226     1        0.116513         4887910 C A
           rs2181699     1        0.116514         4888012 G T
           rs2025378     1        0.116545         4891736 C T
           rs2025377     1        0.116548         4892026 G A
           rs4654461     1        0.116572         4894800 C T
           rs7527319     1        0.117022         4901737 C A
         rs115304788     1        0.117024         4902335 G A
          rs11801685     1        0.117038         4906440 G A
          rs10915626     1        0.117047         4906783 G A
         rs116699286     1        0.117050         4908061 C T
           rs6683849     1        0.117051         4908901 A G
          rs11582462     1        0.117052         4909116 A G
           rs7549868     1        0.117071         4912726 A G
          rs11807284     1        0.117086         4914202 T C
           rs6426440     1        0.117094         4914910 C A
           rs2898848     1        0.117094         4917268 G A
           rs2209165     1        0.117094         4917460 C T
          rs10915644     1        0.117096         4927798 C T
          rs10915645     1        0.117096         4928187 G T
          rs12567053     1        0.117096         4928868 C T
           rs7525315     1        0.117111         4929661 A G
           rs1886112     1        0.117129         4930181 T C
          rs10489137     1        0.117361         4933495 T G
          rs12094634     1        0.117389         4938998 A G
       Affx-50035193     1        0.117389         4939103 G A
           rs7539101     1        0.117393         4940715 C T
          rs11799924     1        0.117401         4942864 A G
           rs1544062     1        0.117423         4951789 A C
           rs4654619     1        0.117424         4952655 C A
           rs6664880     1        0.117425         4952788 A G
          rs12025356     1        0.117428         4954746 G A
           rs4654465     1        0.117428         4954775 C A
         rs147327186     1        0.117433         4955810 G A
           rs6426446     1        0.117434         4955862 C T
          rs12026056     1        0.117456         4958273 C T
           rs2031246     1        0.117474         4959786 A G
           rs1998542     1        0.117479         4960911 A G
           rs1980722     1        0.117496         4964005 C T
          rs17345545     1        0.117498         4965152 A C
           rs4654468     1        0.117500         4965631 T C
         rs151103868     1        0.117520         4968526 C A
           rs6678459     1        0.117520         4968528 C T
          rs10753392     1        0.117527         4969750 A G
          rs10753394     1        0.117528         4969942 T C
          rs11584441     1        0.117538         4971582 T G
       snp_1_4973046     1        0.117556         4973046 C T
          rs11585038     1        0.117556         4973094 T C
          rs11805753     1        0.117557         4973107 C T
          rs10915668     1        0.117559         4973301 C T
          rs10915670     1        0.117581         4975417 G A
          rs10157835     1        0.117583         4975565 A G
          rs12035499     1        0.117656         4980692 G A
          rs11585268     1        0.117668         4981107 C T
            rs942245     1        0.117682         4981503 A G
           rs2898850     1        0.117684         4981607 C T
          rs10915671     1        0.117688         4983217 G A
           rs4141867     1        0.117689         4983798 T C
           rs6702564     1        0.117691         4984025 G A
           rs2093765     1        0.117702         4984882 A G
           rs2093763     1        0.117704         4985137 G A
           rs6675013     1        0.117704         4985257 T C
           rs1886111     1        0.117708         4985926 T G
           rs4644459     1        0.117711         4986508 T C
           rs6666453     1        0.117718         4987424 T G
           rs6658988     1        0.117724         4987953 C T
          rs11584727     1        0.117746         4988262 G A
          rs10799275     1        0.117747         4988306 T C
       snp_1_4990082     1        0.117766         4990082 T C
           rs2898853     1        0.117787         4992204 T C
          rs12409253     1        0.117815         4994452 G A
          rs10915683     1        0.117846         4996185 A G
           rs4654470     1        0.117847         4996226 A G
          rs12045266     1        0.117849         4996275 G T
          rs12040043     1        0.117883         4996772 G A
           rs9426467     1        0.117907         4997363 A G
           rs4654471     1        0.117973         5000086 T C
          rs10915295     1        0.118802         5001488 T G
          rs12042532     1        0.119166         5002053 T G
           rs7555212     1        0.119353         5002367 C T
           rs6669905     1        0.119440         5002713 T C
           rs9286971     1        0.119458         5003504 G A
         rs111390585     1        0.119506         5009893 G A
          rs10915297     1        0.119510         5010142 T C
           rs6664358     1        0.119540         5010988 C T
          rs12411011     1        0.119560         5011310 G A
           rs9426489     1        0.119562         5011382 G T
           rs9426490     1        0.119563         5011402 A G
           rs7522655     1        0.119576         5012038 C T
          rs12410485     1        0.119580         5012355 T C
           rs9426491     1        0.119584         5013645 A G
           rs6692780     1        0.119587         5014583 T C
          rs12029491     1        0.119629         5017652 C T
          rs12126932     1        0.119908         5019553 C T
         rs113730114     1        0.120284         5020875 C T
          rs10799145     1        0.120353         5021200 T G
          rs34014645     1        0.120356         5021420 G A
          rs72634191     1        0.120360         5021791 A G
         rs112620427     1        0.120370         5022631 A G
         rs112234297     1        0.120371         5022669 G A
          rs12754637     1        0.120379         5023321 G A
           rs6702660     1        0.120381         5023430 A G
           rs3101219     1        0.120479         5025060 T C
           rs3128678     1        0.120487         5025179 A G
          rs74054014     1        0.120514         5025586 G A
           rs3128681     1        0.120558         5026241 G A
          rs72635316     1        0.120600         5026859 T C
          rs72635317     1        0.120603         5026910 T G
          rs10915300     1        0.120604         5026921 G A
           rs6426375     1        0.120642         5027479 C A
          rs10799148     1        0.120829         5030255 T G
          rs10799149     1        0.120871         5031379 G A
           rs7518523     1        0.120875         5031561 A G
          rs12127329     1        0.120892         5032456 G A
          rs76290374     1        0.120926         5034174 G A
          rs34001007     1        0.120953         5035614 G A
       snp_1_5035663     1        0.120956         5035663 C T
           rs6665175     1        0.120976         5035937 C T
          rs12757902     1        0.121022         5036234 G A
           rs6666330     1        0.121496         5037812 A G
           rs6657381     1        0.121925         5039093 C T
           rs1563791     1        0.121981         5043734 C A
           rs1106585     1        0.121987         5044970 G A
           rs7365286     1        0.121996         5047163 C T
            rs716671     1        0.122000         5048109 G T
          rs10737392     1        0.122004         5048934 A C
          rs12725971     1        0.122013         5051232 A G
           rs6683624     1        0.122015         5051710 C T
           rs1459753     1        0.122021         5053101 G A
          rs12116428     1        0.122025         5054350 C T
           rs1380469     1        0.122075         5061217 C T
       Affx-50035596     1        0.122076         5061392 T C
          rs12091364     1        0.122076         5061689 G A
          rs10915308     1        0.122085         5065589 C T
          rs12123277     1        0.122086         5065696 C A
           rs1380470     1        0.122086         5065717 A G
          rs10915309     1        0.122088         5065850 G A
           rs9662885     1        0.122093         5066205 G T
         rs115418215     1        0.122124         5068030 G A
          rs10915310     1        0.122127         5068210 A G
          rs10915311     1        0.122139         5068955 A C
          rs10915312     1        0.122159         5070407 A G
          rs10753346     1        0.122202         5073536 T C
          rs12047764     1        0.122253         5077552 T C
          rs10915315     1        0.122263         5078349 A G
       Affx-50034876     1        0.122276         5079353 G A
           rs6689504     1        0.122289         5080433 T G
           rs2334259     1        0.122293         5082020 A G
          rs10799153     1        0.122293         5082140 A G
           rs1459765     1        0.122304         5088062 C T
            rs720318     1        0.122314         5088994 G A
           rs9439507     1        0.123374         5090997 A G
       Affx-50035765     1        0.123518         5091266 T C
         rs145475357     1        0.123793         5092247 C A
           rs1563793     1        0.123798         5093741 C G
         rs143765258     1        0.123799         5094655 C T
           rs1459762     1        0.123801         5095862 C T
           rs1459761     1        0.123809         5100691 A G
       Affx-50035828     1        0.123809         5100774 C T
           rs4949162     1        0.123809         5100883 A G
         rs149893462     1        0.123835         5103405 G A
           rs1459760     1        0.123848         5104037 A G
         rs187053086     1        0.123848         5104129 G T
          rs10799157     1        0.123854         5113911 C A
          rs10915329     1        0.123854         5114102 C T
          rs10915330     1        0.123856         5117415 A G
           rs1563792     1        0.123861         5124859 G A
         rs181983256     1        0.123864         5125691 T C
       Affx-50035918     1        0.123865         5125954 G A
       Affx-50035919     1        0.123878         5127097 G A
           rs6603832     1        0.123885         5127543 A G
           rs1599169     1        0.124654         5134631 C T
           rs6674916     1        0.125213         5138253 G T
          rs11590026     1        0.125232         5140226 G A
           rs3128687     1        0.125280         5141293 G T
           rs3128689     1        0.125301         5141640 C A
          rs10915339     1        0.125366         5142406 G A
          rs10915341     1        0.125380         5142552 T G
          rs12047111     1        0.125403         5142784 A G
           rs2334263     1        0.125406         5142818 T C
           rs6680801     1        0.125621         5145066 G A
         rs114778325     1        0.125626         5145133 T C
           rs6672514     1        0.125644         5145395 A G
          rs12120144     1        0.125647         5145463 G T
          rs10915342     1        0.125657         5146071 T C
           rs3101213     1        0.125744         5150766 A G
           rs2290849     1        0.125752         5151245 C T
           rs3101225     1        0.125763         5156245 A C
           rs4949171     1        0.125767         5158225 C T
           rs2242157     1        0.125774         5160662 G T
           rs1459766     1        0.125775         5160731 T G
           rs2169090     1        0.125800         5164424 T C
          rs10733013     1        0.126192         5168663 C T
           rs2722784     1        0.126198         5169304 A C
           rs7513590     1        0.126211         5170712 A G
           rs2611423     1        0.126239         5173804 C A
          rs10737396     1        0.126444         5181615 T C
          rs12094666     1        0.126450         5181816 C T
           rs4949166     1        0.126463         5183812 C T
           rs4313443     1        0.126463         5183873 C T
           rs4356099     1        0.126463         5183925 G A
           rs2722793     1        0.126464         5184077 G T
          rs12023023     1        0.126470         5186019 C T
           rs6674378     1        0.126471         5186247 T G
           rs2611421     1        0.126481         5187380 C T
          rs77096712     1        0.126483         5187579 A G
          rs17374719     1        0.126499         5189642 A G
          rs12083573     1        0.126504         5190166 A G
          rs56010481     1        0.126526         5192573 A G
          rs10492923     1        0.126616         5193026 A G
          rs10492924     1        0.126621         5193116 G A
          rs16840020     1        0.126678         5194204 C T
          rs10737397     1        0.126681         5195167 A C
          rs12409689     1        0.126681         5195251 T C
          rs10915359     1        0.126681         5195291 A G
          rs12122020     1        0.126681         5195317 C T
          rs10492925     1        0.126681         5195371 T C
           rs9439506     1        0.126689         5196739 A G
          rs10799173     1        0.126696         5197977 C T
          rs12087805     1        0.126702         5199928 G A
           rs6681148     1        0.126705         5200509 C T
          rs16840055     1        0.126712         5202319 A G
          rs12743573     1        0.126719         5204164 G A
           rs9439509     1        0.126727         5206445 G A
           rs4543848     1        0.126731         5207756 T C
          rs12121369     1        0.126744         5210124 C A
          rs10753353     1        0.126747         5211134 T C
          rs10799174     1        0.126777         5217644 G A
           rs9439511     1        0.126801         5218601 C T
           rs4512698     1        0.126994         5225152 G A
         rs181190100     1        0.127072         5226244 G A
           rs6690311     1        0.127104         5226688 A G
           rs6603817     1        0.127182         5229819 A G
          rs12026977     1        0.127199         5231170 T C
           rs4394703     1        0.127202         5231892 C A
           rs6692740     1        0.127204         5232617 A G
          rs10492927     1        0.127207         5233803 C T
          rs10492928     1        0.127208         5233991 G T
         rs138458813     1        0.127208         5234310 A G
           rs6698702     1        0.127212         5236110 C T
          rs10915371     1        0.127218         5238873 G A
           rs7547229     1        0.127222         5240211 C T
           rs4641339     1        0.127261         5243848 G A
          rs17366838     1        0.127264         5246626 G T
           rs6669501     1        0.127264         5246841 C T
          rs10492931     1        0.127265         5247355 G A
          rs16840118     1        0.127269         5249435 T C
          rs11583754     1        0.127273         5251088 A G
          rs17375504     1        0.127275         5251569 G T
           rs7536712     1        0.127290         5253664 T C
         rs116034571     1        0.127294         5254212 A G
          rs78286402     1        0.127297         5254643 T C
          rs34558231     1        0.127315         5256756 C T
           rs7528871     1        0.127339         5259095 C A
          rs12136793     1        0.127358         5260757 T C
           rs2679218     1        0.127386         5262901 T C
          rs55736942     1        0.127415         5263972 A G
           rs2722787     1        0.127430         5264517 T C
          rs76392651     1        0.127542         5267666 C T
           rs6603821     1        0.127544         5267850 G A
          rs10915379     1        0.127555         5269240 A G
          rs12140099     1        0.127559         5270277 A G
           rs2883104     1        0.127577         5277439 C T
           rs4391679     1        0.127578         5277630 G A
          rs79241192     1        0.127581         5278609 G A
          rs16840183     1        0.127589         5280502 T G
           rs7549461     1        0.127597         5281117 C A
          rs16840193     1        0.127602         5282727 G A
            rs938962     1        0.127605         5283942 C T
          rs12067876     1        0.127630         5285283 G A
           rs4259664     1        0.127636         5287108 T G
          rs35457436     1        0.127639         5288559 T C
            rs632051     1        0.127647         5291879 C A
            rs677735     1        0.127656         5295176 A G
            rs473104     1        0.127662         5297845 A G
          rs12026938     1        0.127667         5298490 G A
            rs551536     1        0.127671         5299059 T C
          rs79870364     1        0.127691         5301549 C T
            rs534321     1        0.127696         5302118 A C
            rs480807     1        0.127712         5303371 G A
            rs673451     1        0.127734         5305364 T G
          rs12125074     1        0.127807         5306840 G A
            rs521430     1        0.127816         5307076 C T
            rs640254     1        0.127830         5308545 A G
           rs7534404     1        0.127841         5309255 G A
          rs10915395     1        0.127843         5309567 A C
          rs12135834     1        0.127843         5309667 C T
          rs12128282     1        0.127847         5309897 G A
           rs4465222     1        0.127852         5310258 T C
            rs670971     1        0.129031         5312308 G A
            rs494046     1        0.129048         5312366 T C
           rs6703948     1        0.129062         5313445 C A
          rs12091281     1        0.129069         5314737 C T
          rs16840287     1        0.129073         5315321 C T
          rs72852189     1        0.129282         5316838 G A
          rs12089315     1        0.129808         5318552 C T
            rs632798     1        0.129831         5320534 A G
            rs630153     1        0.129831         5321139 G A
          rs74052008     1        0.129831         5322010 A G
            rs499416     1        0.129844         5324231 T C
            rs504015     1        0.129858         5324740 G A
          rs12139398     1        0.129886         5325724 G T
            rs648378     1        0.129892         5325924 G A
            rs479689     1        0.129906         5327281 T C
           rs2945621     1        0.129906         5327760 C T
            rs589314     1        0.129917         5329783 C T
            rs682425     1        0.129918         5330757 A C
            rs695100     1        0.129918         5331421 T C
          rs11808981     1        0.129927         5333340 T C
          rs11800907     1        0.129927         5333384 C T
            rs504647     1        0.129933         5334212 G A
          rs12732868     1        0.129934         5334637 T G
          rs12747870     1        0.129934         5334891 C T
           rs4847576     1        0.129935         5335599 T C
          rs16840442     1        0.129936         5335785 G A
           rs2986188     1        0.129936         5335794 G A
            rs541414     1        0.129936         5335977 A C
            rs490606     1        0.129943         5337844 G A
           rs7533772     1        0.129954         5338732 G A
           rs2986187     1        0.129963         5340630 A G
          rs10492935     1        0.129966         5341232 A G
          rs66519008     1        0.129966         5341323 G A
          rs17423547     1        0.129967         5341464 T C
          rs12141954     1        0.129973         5342295 A G
            rs604664     1        0.129994         5343032 T C
          rs10915403     1        0.130005         5343556 G A
            rs557477     1        0.130093         5346474 T G
            rs678476     1        0.130315         5347979 C A
           rs4417082     1        0.130368         5348270 A G
          rs10915406     1        0.130425         5349616 G A
          rs12145750     1        0.130425         5351162 A G
            rs927806     1        0.130425         5351554 G A
           rs4287614     1        0.130425         5353009 A G
          rs10753360     1        0.130426         5353894 C T
            rs932788     1        0.130426         5354266 A C
            rs932789     1        0.130426         5354364 A G
          rs76665421     1        0.130426         5354391 C T
          rs75992681     1        0.130427         5354421 C T
            rs912988     1        0.130439         5354844 C T
          rs10799191     1        0.130487         5356607 C A
           rs9286979     1        0.130649         5357073 G A
          rs72854426     1        0.131394         5358151 A G
            rs912991     1        0.131561         5358384 A G
           rs7518506     1        0.131566         5358738 G A
          rs11579000     1        0.131601         5362345 A G
           rs9439552     1        0.131602         5362464 C T
           rs9439523     1        0.131620         5368769 A G
           rs4847571     1        0.131622         5370062 A G
          rs12040942     1        0.131625         5371159 C A
           rs4847570     1        0.131636         5372885 T C
         rs140143457     1        0.131636         5372909 G A
           rs5026665     1        0.131662         5374940 A G
           rs2031582     1        0.131689         5377544 A G
           rs2148210     1        0.131704         5378416 A G
           rs4847569     1        0.131711         5379624 C T
           rs9439567     1        0.131712         5381554 T C
          rs10157507     1        0.131712         5384082 A G
           rs1570964     1        0.131712         5384158 A G
           rs4847565     1        0.131712         5384328 G A
          rs61763318     1        0.131712         5384377 C T
            rs912994     1        0.131712         5385080 T G
           rs9439530     1        0.131718         5390186 T C
          rs11576325     1        0.131719         5390472 C T
           rs9439531     1        0.131721         5391497 G T
          rs12085538     1        0.131722         5392080 A G
           rs9439570     1        0.131735         5395410 C T
            rs912993     1        0.131737         5395996 G A
          rs76663244     1        0.131744         5401168 C T
           rs1326005     1        0.131776         5403585 A G
          rs78241092     1        0.131880         5405701 G A
          rs12408534     1        0.131999         5408123 T C
         rs116527279     1        0.132005         5410211 G T
         rs149427169     1        0.132006         5411652 G A
          rs79877995     1        0.132007         5412592 A G
          rs12738923     1        0.132009         5415884 C T
         rs146542195     1        0.132011         5418030 T C
           rs7525683     1        0.132014         5421797 A G
         rs113467910     1        0.132014         5422186 G A
           rs6681674     1        0.132016         5424374 T C
         rs113620373     1        0.132017         5424992 C T
          rs11583605     1        0.132017         5425109 C A
          rs11801594     1        0.132039         5426110 T C
          rs76980187     1        0.132050         5426757 T C
         rs113153494     1        0.132082         5428484 A C
         rs116351199     1        0.132083         5428545 A G
         rs111295475     1        0.132117         5430389 G A
           rs7368252     1        0.132747         5464332 T C
          rs11586280     1        0.132819         5466737 T C
           rs7418357     1        0.132888         5471517 G A
           rs3924260     1        0.133442         5479861 C A
          rs11260657     1        0.133458         5482386 G A
           rs3922826     1        0.133476         5485177 T G
          rs12735700     1        0.133528         5489867 G T
           rs7415936     1        0.133554         5491501 G A
          rs10907211     1        0.133561         5492043 C A
          rs10907214     1        0.133601         5504553 G A
          rs12065301     1        0.133609         5506194 A G
           rs7513309     1        0.133649         5511993 T C
          rs11260694     1        0.133666         5514194 C T
          rs12568815     1        0.133847         5521691 C T
          rs11260696     1        0.133851         5522054 T C
           rs7536506     1        0.133912         5528517 A G
          rs61759104     1        0.134032         5530855 G A
       Affx-50037551     1        0.134050         5531211 G A
           rs7414864     1        0.134196         5534326 T G
          rs12023817     1        0.134413         5536722 C A
           rs1004125     1        0.135503         5540807 A C
           rs2012852     1        0.135643         5541205 C A
          rs10796404     1        0.135924         5542669 G A
          rs17028069     1        0.135995         5545279 C T
          rs17345621     1        0.135998         5545396 T G
           rs9729637     1        0.135999         5545452 G T
          rs12045037     1        0.136038         5547403 T C
           rs9786944     1        0.136051         5548512 G A
          rs12126301     1        0.136062         5549445 C T
          rs11260698     1        0.136063         5549525 C T
          rs12120052     1        0.136082         5551233 G A
          rs11260699     1        0.136085         5551439 C A
          rs10907219     1        0.136108         5553470 T C
           rs9662668     1        0.136114         5554049 A G
          rs10796406     1        0.136118         5554439 T C
           rs2071956     1        0.136129         5555419 C T
          rs10907220     1        0.136132         5555901 T C
           rs2071959     1        0.136133         5556067 A G
           rs1573738     1        0.136153         5561229 C T
           rs9661310     1        0.136154         5561412 G A
          rs17028129     1        0.136157         5562108 T G
          rs17028133     1        0.136158         5562369 G A
           rs9659669     1        0.136163         5563399 G A
          rs79602225     1        0.136167         5564400 A G
            rs916374     1        0.136170         5565117 A G
          rs12027231     1        0.136175         5566294 G A
           rs9730140     1        0.136190         5569215 A G
          rs12128558     1        0.136191         5569491 C A
           rs9730430     1        0.136202         5571356 C G
          rs11805412     1        0.136202         5571399 C T
           rs9729649     1        0.136215         5572304 G A
          rs12134185     1        0.136230         5572521 T C
          rs10796400     1        0.137597         5580192 G A
       snp_1_5583694     1        0.137621         5583694 G A
            rs959873     1        0.137623         5586430 G T
          rs77529087     1        0.137624         5588656 G T
          rs10737109     1        0.137625         5592422 G A
          rs10796402     1        0.137626         5592503 C T
           rs9787199     1        0.137626         5592799 T C
           rs2153900     1        0.137631         5594737 A G
           rs9439609     1        0.137641         5595863 C A
           rs1342691     1        0.137658         5597069 A G
           rs1009976     1        0.137662         5597230 C T
           rs1418630     1        0.137663         5597755 C T
           rs7515958     1        0.137671         5603850 A G
           rs1418632     1        0.137702         5612956 C T
       snp_1_5616131     1        0.137711         5616131 C T
          rs78300751     1        0.137711         5616207 G A
           rs1935762     1        0.137715         5616830 A G
           rs2077442     1        0.137716         5617073 T C
          rs12069164     1        0.137718         5618540 T C
          rs11803192     1        0.137738         5623683 T C
           rs9439613     1        0.137739         5623965 C T
           rs6687987     1        0.137741         5624529 T C
         rs115296836     1        0.137743         5625013 G A
           rs6679096     1        0.137745         5625488 A C
           rs6673119     1        0.137749         5625566 T C
          rs12067065     1        0.137781         5627286 G A
           rs4845835     1        0.137786         5627912 C A
           rs7522344     1        0.139365         5635316 A C
           rs1775403     1        0.139397         5636732 G A
          rs11582317     1        0.139419         5637568 G A
           rs1775422     1        0.140170         5641055 G A
           rs1775421     1        0.140181         5641582 G T
           rs1818038     1        0.140198         5642511 G A
          rs12078796     1        0.140211         5643158 C T
           rs4845804     1        0.140284         5645443 G A
          rs10907200     1        0.140298         5646002 C T
          rs76037289     1        0.140300         5646104 G T
          rs12036552     1        0.140303         5646202 G A
           rs1775416     1        0.140304         5646264 G A
           rs7538946     1        0.140309         5646984 C T
          rs12038487     1        0.140314         5648142 G A
          rs11260654     1        0.140319         5649474 C T
           rs4845807     1        0.140334         5653544 G A
           rs1875035     1        0.140335         5653787 C A
         rs139451971     1        0.140338         5654402 C T
           rs1573095     1        0.140340         5655001 A G
           rs1573094     1        0.140341         5655239 G A
          rs12093092     1        0.140343         5655767 T C
          rs13376100     1        0.140348         5656069 C T
          rs10907201     1        0.140440         5658267 A G
          rs12139270     1        0.140449         5658419 G A
            rs950601     1        0.140464         5659587 G T
           rs7528859     1        0.140472         5661009 T A
            rs770685     1        0.141303         5665513 A G
            rs707582     1        0.141318         5671786 A G
            rs770718     1        0.141323         5674434 T C
          rs11260662     1        0.141324         5675044 G T
           rs1316481     1        0.141324         5675474 C T
            rs945325     1        0.141326         5676124 G A
           rs1775395     1        0.141533         5677775 T C
           rs9439603     1        0.141796         5679441 A G
          rs74052689     1        0.141810         5679596 A G
           rs9439587     1        0.141829         5679808 G A
          rs74052691     1        0.141842         5680002 A G
          rs10157819     1        0.141880         5680572 A G
           rs9439605     1        0.141890         5680808 A G
          rs12402549     1        0.141895         5680926 C T
           rs1539412     1        0.141897         5682463 T C
          rs12143743     1        0.141897         5683507 G T
            rs945322     1        0.141900         5684301 A C
          rs12145625     1        0.141901         5684788 G A
           rs4845793     1        0.141902         5686915 A G
            rs770679     1        0.141913         5688356 A G
            rs770681     1        0.141934         5689330 G T
         rs150217932     1        0.142169         5690106 A G
          rs17028422     1        0.142442         5691787 T G
           rs1855786     1        0.142447         5692728 T C
          rs12119911     1        0.142456         5694210 G A
           rs6669927     1        0.142460         5694969 T C
          rs58394909     1        0.142461         5695089 G T
           rs6701610     1        0.142463         5695480 G A
          rs59727144     1        0.142466         5696030 T C
          rs12029598     1        0.142466         5696045 C T
          rs17426695     1        0.142468         5696425 G A
           rs6670965     1        0.142469         5696677 A G
       snp_1_5698881     1        0.142478         5698881 C T
          rs10492947     1        0.142481         5699475 C A
          rs77859332     1        0.142482         5699565 G A
          rs11260666     1        0.142483         5699634 G A
          rs10465910     1        0.142487         5700043 T C
           rs6690868     1        0.142508         5701323 T C
          rs17028491     1        0.142521         5703552 G A
           rs4845811     1        0.142531         5704215 C T
          rs72641961     1        0.142563         5705336 C A
            rs971816     1        0.142584         5707091 A C
            rs971814     1        0.142586         5707162 G A
          rs12033422     1        0.142677         5707762 G A
           rs4845812     1        0.142726         5707816 C T
           rs1499395     1        0.142835         5707938 G A
         rs141842752     1        0.143414         5708587 G T
         rs113382736     1        0.143839         5709063 G A
       snp_1_5709590     1        0.143995         5709590 C T
            rs709184     1        0.144001         5709833 G A
            rs707586     1        0.144016         5710443 T C
          rs77030660     1        0.144030         5711005 G A
            rs707589     1        0.144047         5711647 T C
            rs707590     1        0.144060         5712831 A G
          rs11260671     1        0.144084         5717388 T C
          rs12137393     1        0.144084         5717406 A C
           rs1763321     1        0.144093         5717948 C T
           rs1763323     1        0.144108         5718749 G T
           rs6699073     1        0.144171         5719531 G A
           rs7554523     1        0.144227         5720221 G A
          rs17028570     1        0.144303         5722017 C T
            rs770721     1        0.144312         5722405 G A
            rs770720     1        0.144332         5723265 C T
          rs12038771     1        0.144341         5723643 G A
            rs707580     1        0.144358         5724940 T C
           rs7544257     1        0.144722         5732250 A G
           rs1081454     1        0.144765         5734013 T G
            rs707593     1        0.144825         5736682 A G
            rs770701     1        0.144918         5743509 A G
            rs770702     1        0.144941         5744921 T C
          rs10492949     1        0.144942         5744963 A C
            rs770703     1        0.144949         5745339 A G
            rs770706     1        0.144976         5747373 A G
           rs1278832     1        0.144992         5748611 T C
            rs709188     1        0.145003         5749083 G A
          rs11579624     1        0.145395         5752044 G A
           rs2649071     1        0.145407         5753350 G A
         rs111283265     1        0.145432         5758320 C T
           rs7521197     1        0.145436         5758772 T C
            rs770713     1        0.145455         5761029 G A
            rs796396     1        0.145489         5764879 A G
            rs770693     1        0.145494         5765353 T C
           rs2649078     1        0.145516         5767805 G A
         rs116094228     1        0.145527         5769016 G A
            rs873982     1        0.145538         5770265 C A
            rs871338     1        0.145541         5770508 A C
            rs904534     1        0.145710         5777457 T C
            rs904532     1        0.145713         5777920 G A
           rs2649092     1        0.145721         5778236 G A
          rs58073162     1        0.145731         5779404 C T
           rs1540712     1        0.145740         5780546 C A
           rs2244632     1        0.145742         5780697 G A
           rs1875038     1        0.145776         5781209 A G
           rs2649086     1        0.145880         5782769 T C
           rs2649084     1        0.145996         5784433 T C
           rs2649083     1        0.145997         5784445 G A
           rs9725480     1        0.146010         5784636 C T
           rs2842262     1        0.146076         5785572 C T
         rs116219697     1        0.146082         5785668 G A
          rs72643046     1        0.146225         5788124 C T
           rs2842258     1        0.146290         5790498 A G
           rs2842257     1        0.146292         5790655 A G
          rs72851642     1        0.146316         5794452 T C
          rs75885693     1        0.146316         5794454 G A
           rs2842256     1        0.146316         5794578 T C
          rs12045523     1        0.146322         5795937 T C
          rs12045528     1        0.146322         5795976 T C
          rs72851669     1        0.146329         5798229 G A
          rs56769631     1        0.146331         5798896 T G
          rs57866012     1        0.146332         5799271 C T
          rs60660357     1        0.146335         5800108 G A
           rs2133496     1        0.146338         5800904 G A
          rs59476857     1        0.146340         5801141 C T
           rs4433399     1        0.146909         5811124 C A
          rs12061902     1        0.146943         5813724 T C
          rs17429690     1        0.146948         5814135 G A
         rs113924922     1        0.146987         5819386 G A
          rs72852849     1        0.146999         5821507 C T
          rs12064304     1        0.147010         5823369 C T
         rs111820379     1        0.147014         5823959 C T
          rs12063117     1        0.147023         5825399 G A
          rs12076190     1        0.147063         5829039 T C
          rs12070320     1        0.147079         5829776 G T
          rs72852873     1        0.147095         5830732 C T
           rs4129514     1        0.147103         5831601 G A
          rs17028791     1        0.147123         5834437 G A
         rs112040298     1        0.147339         5841274 C A
           rs7415495     1        0.147552         5846846 G A
       Affx-50038829     1        0.147583         5847676 G A
          rs28637880     1        0.147585         5847727 A G
         rs113027850     1        0.147586         5847746 G A
         rs113520577     1        0.147595         5847979 C T
         rs113824414     1        0.147609         5848342 G T
         rs114209920     1        0.147745         5851915 T C
           rs7412192     1        0.147789         5853041 C T
          rs61091540     1        0.147943         5857072 G T
           rs6687650     1        0.148014         5858943 G T
           rs7416733     1        0.148021         5859110 G A
         rs115415927     1        0.148352         5867771 G A
           rs9308476     1        0.149182         5880466 C A
           rs1890191     1        0.149861         5887140 C T
         rs138487454     1        0.150457         5892989 C T
           rs1698976     1        0.151303         5900795 C T
          rs11590577     1        0.151586         5902023 G A
         rs150836775     1        0.151749         5902599 G A
            rs525289     1        0.151875         5903233 C T
           rs1624858     1        0.152026         5904718 C T
           rs1765719     1        0.152036         5905929 G T
            rs506776     1        0.152038         5906337 T C
            rs495376     1        0.152040         5906643 T C
         rs141927145     1        0.152077         5908854 C T
            rs548726     1        0.152304         5913621 T C
         rs112006378     1        0.152417         5913883 C T
          rs12070858     1        0.153215         5915891 C A
          rs11121600     1        0.153232         5921042 C A
          rs12121542     1        0.153233         5921556 A C
          rs12133533     1        0.153239         5922834 C A
          rs11121648     1        0.153243         5923788 T G
           rs1287635     1        0.153248         5924746 T C
           rs1287634     1        0.153251         5925371 G A
            rs489933     1        0.153253         5925801 C T
          rs12737596     1        0.153255         5925955 T C
         rs190195176     1        0.153271         5928029 G A
          rs10864501     1        0.153274         5928721 G C
            rs868162     1        0.153304         5934236 C T
           rs9661673     1        0.153340         5940650 C T
          rs11121956     1        0.153341         5941435 C T
          rs79321451     1        0.153341         5941547 C A
           rs9729880     1        0.153356         5948864 C T
       Affx-50039330     1        0.153358         5950013 C T
          rs11586334     1        0.153375         5958409 T C
         rs145343937     1        0.153376         5958647 G A
         rs142406925     1        0.153377         5958783 G T
           rs2134551     1        0.153390         5961870 G A
           rs4908936     1        0.153398         5963669 A C
          rs11122125     1        0.153400         5965179 A G
           rs9628989     1        0.153402         5966686 C T
           rs9628990     1        0.153403         5967064 G T
           rs6694744     1        0.153410         5971455 A G
           rs7549324     1        0.153425         5982044 G A
           rs7535806     1        0.153426         5983114 G A
          rs11120786     1        0.153426         5983190 G A
          rs11590436     1        0.153430         5988926 G T
          rs72630630     1        0.153431         5997682 C T
           rs2062784     1        0.153432         6000129 T C
         rs113075694     1        0.153438         6001851 C A
           rs1566724     1        0.153442         6002803 G A
          rs10492950     1        0.153446         6006572 C T
            rs551207     1        0.153450         6007446 C T
          rs11120871     1        0.153459         6008591 C T
          rs11120873     1        0.153460         6008759 C T
       Affx-50039615     1        0.153464         6009378 A C
           rs7555293     1        0.153468         6014444 T C
          rs12132390     1        0.153469         6017992 C T
           rs2011197     1        0.153479         6019871 C T
          rs35357995     1        0.153498         6024105 T C
           rs2050653     1        0.153501         6026259 G A
            rs875574     1        0.153502         6027167 C A
           rs4908628     1        0.153503         6028009 A G
           rs2047811     1        0.153507         6031853 T G
          rs11588889     1        0.153507         6031944 C A
           rs4068400     1        0.153510         6034002 G A
         rs112088062     1        0.153512         6035301 G A
           rs4908638     1        0.153512         6035513 C T
          rs11586352     1        0.153513         6035856 G A
           rs2312050     1        0.153518         6036341 C A
          rs11587341     1        0.153521         6037364 G A
          rs11120934     1        0.153522         6037603 G A
          rs10779685     1        0.153530         6039254 T C
            rs806104     1        0.153534         6042934 G A
           rs7552237     1        0.153535         6043802 T C
          rs11120961     1        0.153535         6043809 G A
          rs11588161     1        0.153535         6043972 G A
       snp_1_6045194     1        0.153536         6045194 C T
          rs12142270     1        0.153538         6046264 G A
            rs806111     1        0.153566         6053630 T G
           rs7524578     1        0.153579         6056729 C T
           rs1295100     1        0.153603         6059229 T G
          rs79884171     1        0.153604         6059299 G A
            rs531099     1        0.153758         6063655 G A
          rs12122312     1        0.153761         6063821 C T
            rs546526     1        0.153842         6070870 C T
            rs482158     1        0.153847         6073439 G T
          rs59531860     1        0.153848         6075528 C T
           rs1295107     1        0.153849         6079392 G A
          rs10399600     1        0.153850         6080378 T G
          rs11121065     1        0.153855         6088364 G A
           rs7552747     1        0.153878         6094088 G T
         rs148872673     1        0.153905         6097131 G A
           rs1295087     1        0.153931         6100313 A G
           rs3789563     1        0.154036         6104002 T C
       snp_1_6106568     1        0.154115         6106568 G A
           rs3789557     1        0.154123         6107136 A G
           rs1295085     1        0.154138         6108165 A G
            rs756096     1        0.154141         6108377 C A
         rs115204861     1        0.154148         6109067 G A
       Affx-50039704     1        0.154178         6112657 G A
           rs3789553     1        0.154196         6117171 A G
           rs3789552     1        0.154206         6119805 G A
          rs76905421     1        0.154207         6120087 G A
           rs4908752     1        0.154226         6125084 G T
           rs6679367     1        0.154243         6129835 C T
         rs112550113     1        0.154244         6130107 A G
           rs4908758     1        0.154263         6135207 C A
           rs6691742     1        0.154519         6138556 C A
          rs75837546     1        0.155144         6141245 C T
           rs3789541     1        0.155163         6141325 G A
          rs35183981     1        0.155215         6141507 A G
           rs2294934     1        0.156330         6145407 G A
           rs2273042     1        0.156454         6149122 G A
           rs2229002     1        0.156624         6158562 A G
           rs3789528     1        0.156638         6160609 C T
           rs3810993     1        0.156651         6162583 G A
          rs12567407     1        0.156653         6162881 G A
           rs3810989     1        0.156660         6163925 C T
           rs2281303     1        0.156704         6170353 C T
          rs12142108     1        0.156713         6170988 G A
           rs2785580     1        0.156723         6173649 A G
           rs1883767     1        0.156730         6175489 G A
          rs12040670     1        0.156733         6176184 G A
           rs2785581     1        0.156739         6177898 A G
           rs2843494     1        0.156763         6183926 T C
           rs2843493     1        0.156764         6184092 A G
           rs6703057     1        0.156775         6187086 C T
           rs9434661     1        0.156775         6187138 C T
         rs112522520     1        0.156790         6189364 T C
           rs9434662     1        0.156801         6190215 C T
           rs1883764     1        0.156806         6190611 A G
          rs12121229     1        0.156825         6192715 C T
          rs11121295     1        0.156826         6192865 G A
           rs2843492     1        0.156831         6193304 A G
          rs77619157     1        0.156831         6193347 G A
          rs11121299     1        0.156838         6194018 C T
           rs2250358     1        0.156886         6196869 A G
          rs17436753     1        0.156890         6197092 A G
          rs58155258     1        0.156890         6197107 G A
           rs2746064     1        0.156912         6198469 C T
           rs7529286     1        0.156957         6201252 G A
           rs2273032     1        0.156972         6202245 G A
          rs17436816     1        0.157005         6204161 G A
           rs9435102     1        0.157007         6204266 A G
          rs11121328     1        0.157016         6204842 A G
          rs12067480     1        0.157025         6205349 C T
           rs9434702     1        0.157066         6207798 A G
          rs10864394     1        0.157132         6212042 A G
           rs2311388     1        0.157144         6212843 T C
           rs1883604     1        0.157145         6212870 G A
           rs9434741     1        0.157249         6217859 A G
            rs747393     1        0.158006         6221975 T C
            rs747392     1        0.158024         6222075 A G
            rs731975     1        0.158089         6222501 C A
           rs4908529     1        0.158104         6222883 C T
       snp_1_6224493     1        0.158113         6224493 C T
          rs72852083     1        0.158131         6227542 A G
          rs11121407     1        0.158166         6233573 A C
           rs4908861     1        0.158171         6234433 C T
          rs61198901     1        0.158186         6237105 A C
          rs11121449     1        0.158307         6252443 C T
       snp_1_6256371     1        0.158399         6256371 T C
           rs3789525     1        0.158406         6256651 A G
           rs2247392     1        0.158441         6258147 C T
         rs143425663     1        0.158461         6259078 C T
          rs11121478     1        0.158496         6260663 A C
           rs1052598     1        0.158937         6271125 A G
          rs12073329     1        0.158983         6272078 G A
           rs2294711     1        0.159017         6272813 C T
         rs116365192     1        0.159092         6275560 A G
         rs115680344     1        0.159104         6275982 G A
            rs846111     1        0.159147         6279370 G C
           rs1064721     1        0.159160         6281377 C T
           rs1802353     1        0.159179         6284680 C T
           rs3747974     1        0.159184         6285458 T C
       Affx-50040421     1        0.159196         6287486 G A
           rs4908541     1        0.159222         6291810 A G
          rs12240078     1        0.159324         6306912 T C
           rs6577565     1        0.159326         6307255 T C
       snp_1_6312364     1        0.159415         6312364 C T
       snp_1_6312385     1        0.159415         6312385 A G
         rs112769814     1        0.159493         6316890 C T
           rs4908543     1        0.159512         6317983 T C
           rs4908872     1        0.159513         6318069 C T
           rs4908874     1        0.159598         6322936 A G
           rs3789512     1        0.159906         6330015 T C
         rs112879885     1        0.159963         6330578 C T
          rs75116595     1        0.160150         6332400 C T
       Affx-50040558     1        0.160852         6343678 T G
          rs10489535     1        0.160857         6343825 G A
           rs3789504     1        0.160894         6345134 C T
         rs113968544     1        0.160895         6345283 G A
          rs72854316     1        0.160899         6346453 T G
       Affx-50040568     1        0.160913         6351597 A G
           rs7525381     1        0.160922         6355463 T C
         rs184139598     1        0.160948         6361700 G T
           rs7547093     1        0.160953         6362035 T C
          rs74845901     1        0.160954         6362446 G A
           rs2143368     1        0.160957         6363116 C T
          rs76762529     1        0.160958         6364186 C A
          rs11121611     1        0.160962         6367219 T G
         rs116742765     1        0.160967         6370626 C T
          rs61763896     1        0.160969         6372129 T C
           rs4908877     1        0.160971         6373474 G A
           rs6696861     1        0.160983         6379607 A G
          rs10489536     1        0.160984         6380287 G A
       Affx-50040593     1        0.160992         6383958 A G
          rs72858319     1        0.160993         6384721 A G
           rs7545051     1        0.161000         6387784 G A
           rs2235693     1        0.161013         6393445 A G
       snp_1_6395977     1        0.161019         6395977 T C
           rs3789482     1        0.161023         6397372 G A
         rs111953472     1        0.161027         6399293 C T
       Affx-50040598     1        0.161027         6399314 C T
           rs4908881     1        0.161037         6403020 G A
           rs3827718     1        0.161058         6411024 G A
            rs722333     1        0.161058         6411214 A G
         rs150574721     1        0.161061         6411911 G A
           rs3789466     1        0.161077         6416331 G A
          rs76504447     1        0.161091         6420258 C T
           rs6660500     1        0.161098         6422759 G A
           rs7524775     1        0.161158         6456472 A G
           rs4582826     1        0.161171         6461530 T C
          rs17026985     1        0.161179         6465054 G A
           rs7529205     1        0.161199         6473294 A G
          rs11485227     1        0.161200         6474008 C T
         rs113269467     1        0.161204         6476286 T C
         rs113630430     1        0.161204         6476678 G A
           rs4908891     1        0.161213         6481623 G A
           rs4908892     1        0.161215         6481842 A G
          rs12078257     1        0.161215         6481916 T C
            rs932402     1        0.161235         6483583 G A
         rs112726527     1        0.161250         6486225 C T
         rs112246897     1        0.161254         6486843 G A
          rs36036200     1        0.161256         6487275 A C
           rs2103673     1        0.161298         6494399 C T
          rs74049576     1        0.161340         6501571 A C
          rs12095623     1        0.161393         6509558 T C
           rs3138158     1        0.161473         6520312 C T
           rs2986758     1        0.161481         6521150 A C
           rs3138156     1        0.161504         6523430 T C
          rs11800462     1        0.161517         6524501 T C
           rs3007420     1        0.161582         6529823 G C
           rs3007421     1        0.161586         6530189 G A
          rs58029228     1        0.161838         6541067 C T
           rs6663122     1        0.161944         6549519 A G
           rs2986742     1        0.161953         6550376 T C
           rs4908898     1        0.162110         6560363 C A
            rs737243     1        0.162900         6564156 C T
           rs4908554     1        0.163211         6568387 T C
           rs3935435     1        0.163343         6572175 G A
           rs4243829     1        0.163414         6577765 C T
           rs4243830     1        0.163416         6577871 C T
           rs4243832     1        0.163417         6577962 C T
           rs4339891     1        0.163426         6578685 G T
          rs78773197     1        0.163435         6579338 T C
           rs1556035     1        0.163438         6579607 C T
           rs1010584     1        0.163441         6579843 C T
           rs4908556     1        0.163455         6580896 C T
           rs7540913     1        0.163466         6581877 G A
           rs4908558     1        0.163492         6584101 A G
          rs11809957     1        0.163495         6584420 C A
          rs11811007     1        0.163497         6584657 T C
             rs13513     1        0.163505         6585804 C T
         rs112105901     1        0.163512         6591631 G A
          rs11122083     1        0.163515         6593532 G A
           rs6679649     1        0.163532         6606608 C T
          rs12029123     1        0.163533         6607142 C T
          rs10746502     1        0.163533         6607199 T C
          rs11122091     1        0.163541         6609559 C A
          rs10864625     1        0.163556         6614230 G A
         rs149094445     1        0.163559         6615467 C T
          rs72862899     1        0.163560         6615820 C T
           rs4908563     1        0.163577         6623499 C T
          rs11122094     1        0.163644         6626506 A G
          rs12080675     1        0.163647         6626615 C A
          rs11587438     1        0.163786         6631431 C T
         rs115520318     1        0.163803         6632135 T C
          rs12041318     1        0.163823         6632951 T C
         rs140193828     1        0.163872         6635448 G A
          rs11122100     1        0.163924         6638064 T C
         rs115030111     1        0.164044         6639436 G A
           rs4908932     1        0.164080         6639847 G T
           rs2229329     1        0.164155         6640661 C T
       Affx-50041434     1        0.164307         6642764 G A
            rs201171     1        0.164411         6651093 G A
           rs1556036     1        0.164411         6651728 C T
          rs41303865     1        0.164412         6652014 G A
           rs4587589     1        0.164416         6657355 C T
           rs3866805     1        0.164416         6657424 C A
         rs111512176     1        0.164418         6659454 A G
          rs12028517     1        0.164420         6661732 C A
           rs6674407     1        0.164421         6662913 G A
          rs11583755     1        0.164431         6672729 A C
          rs12731208     1        0.164435         6676485 T G
          rs10779795     1        0.164436         6677064 A G
         rs112617595     1        0.164438         6678650 G A
           rs2072948     1        0.164440         6679848 C T
             rs14057     1        0.164446         6683240 G A
          rs74049698     1        0.164448         6684229 T C
          rs11122109     1        0.164456         6688358 G A
            rs742394     1        0.164459         6690140 A G
           rs2294532     1        0.164470         6694927 C T
            rs200447     1        0.164526         6702151 C T
            rs200458     1        0.164529         6704635 A G
          rs12137794     1        0.164530         6705944 C T
           rs7549198     1        0.164533         6709610 T C
          rs12145525     1        0.164534         6711146 T C
          rs17365584     1        0.164536         6712772 C T
           rs2235564     1        0.164536         6713114 C T
            rs200440     1        0.164536         6713282 A G
       snp_1_6713670     1        0.164537         6713670 T G
           rs6577584     1        0.164539         6715390 T G
       Affx-50041732     1        0.164546         6718177 C T
          rs12755051     1        0.164547         6718378 C T
           rs2281190     1        0.164554         6720990 C A
         rs115695063     1        0.164554         6721357 C A
           rs6659873     1        0.164555         6723806 T G
          rs11122115     1        0.164556         6725427 C T
            rs200449     1        0.164556         6726401 G A
           rs2294528     1        0.164557         6729749 G A
           rs3789573     1        0.164557         6730905 T C
            rs201151     1        0.164557         6732424 G A
           rs3789572     1        0.164557         6732568 G T
         rs142334405     1        0.164558         6733798 C T
            rs201166     1        0.164559         6739773 A G
          rs12126058     1        0.164560         6744709 C T
            rs200444     1        0.164561         6745444 A G
            rs156987     1        0.164568         6750113 C A
            rs156984     1        0.164569         6756002 C A
           rs3827729     1        0.164570         6756434 G A
            rs429383     1        0.164571         6761261 A G
            rs278020     1        0.164571         6764643 C T
            rs278021     1        0.164571         6764663 T C
            rs277671     1        0.164595         6771569 C A
            rs277672     1        0.164595         6771607 G T
            rs546126     1        0.164602         6776772 C T
           rs6687593     1        0.164602         6779372 C T
            rs277678     1        0.164603         6781571 C T
            rs277679     1        0.164608         6783548 T C
            rs202577     1        0.164609         6784053 A G
            rs277681     1        0.164610         6784592 A C
            rs277682     1        0.164612         6785439 C T
          rs11590169     1        0.164622         6786581 A G
          rs12733170     1        0.164674         6790235 A G
          rs11122122     1        0.164684         6790946 A G
            rs447558     1        0.164800         6795230 T C
            rs449250     1        0.164844         6797684 G A
           rs2134318     1        0.164851         6798102 C T
          rs78328409     1        0.164877         6809356 G A
          rs11122135     1        0.164885         6812518 G A
            rs277666     1        0.164888         6813564 G A
            rs277665     1        0.164890         6814758 C T
            rs277664     1        0.164892         6815758 A G
          rs12069069     1        0.164900         6816689 G A
            rs656205     1        0.164916         6822235 C T
            rs396617     1        0.164924         6825429 C T
            rs378930     1        0.164924         6826467 G A
          rs11122141     1        0.164932         6828290 G A
            rs430962     1        0.164932         6828608 A G
            rs391674     1        0.164933         6832052 G A
          rs11122144     1        0.164958         6835761 G A
          rs11122146     1        0.164962         6838409 T C
          rs77611347     1        0.164963         6838517 A G
          rs10864639     1        0.164988         6846763 G T
         rs116712449     1        0.164989         6848062 A G
       Affx-50042567     1        0.164989         6849694 T C
          rs12048319     1        0.164990         6851124 G T
          rs12059518     1        0.165000         6855091 A G
       Affx-50042620     1        0.165001         6860016 C A
          rs17029856     1        0.165001         6861022 T G
          rs12735232     1        0.165001         6867842 T C
          rs17441010     1        0.165002         6871756 A G
            rs659459     1        0.165004         6873932 T C
         rs113087748     1        0.165008         6874475 C T
         rs113289372     1        0.165008         6875558 C T
            rs629196     1        0.165009         6877562 A G
          rs17029909     1        0.165014         6882189 A G
            rs623974     1        0.165014         6882986 A G
          rs12088027     1        0.165014         6884248 T C
          rs17441375     1        0.165014         6886308 A C
            rs811400     1        0.165015         6886649 G A
       Affx-50042982     1        0.165016         6893568 G A
           rs1396904     1        0.165020         6896285 T G
          rs12058103     1        0.165050         6903599 A G
          rs11582310     1        0.165064         6916210 G A
         rs112501890     1        0.165066         6917990 A G
          rs76894541     1        0.165070         6921331 A G
          rs17441830     1        0.165070         6921578 A G
           rs1972306     1        0.165073         6923726 T C
         rs183928770     1        0.165074         6925411 G T
          rs11120780     1        0.165075         6927752 A G
           rs6688732     1        0.165076         6929760 G A
           rs7546800     1        0.165080         6936201 G T
         rs112830983     1        0.165080         6936371 G A
           rs2063313     1        0.165080         6936375 A G
          rs10492951     1        0.165081         6937771 A G
          rs17029988     1        0.165082         6938689 C T
          rs77773844     1        0.165087         6939331 C A
          rs75579162     1        0.165092         6944096 G T
            rs950493     1        0.165092         6944804 T C
          rs10399796     1        0.165093         6945619 T C
       Affx-50043063     1        0.165095         6950160 G A
          rs11590643     1        0.165096         6950551 T C
           rs1876848     1        0.165097         6953675 G A
          rs17030041     1        0.165102         6955333 C T
          rs17030044     1        0.165103         6956195 T C
           rs6577393     1        0.165128         6968412 A G
       snp_1_6971821     1        0.165143         6971821 T C
          rs11586867     1        0.165144         6972393 C T
          rs60221978     1        0.165146         6973264 G A
           rs4908427     1        0.165159         6976226 A G
           rs1892261     1        0.165186         6977200 A C
          rs76330171     1        0.165190         6977632 G A
          rs12751613     1        0.165201         6978622 A C
          rs12122806     1        0.165201         6978623 T C
            rs867389     1        0.165214         6985069 A G
       Affx-50043091     1        0.165215         6985629 G A
           rs4908574     1        0.165216         6986109 G A
           rs2412219     1        0.165220         6987405 T C
         rs139658938     1        0.165220         6987597 C A
           rs7519035     1        0.165229         6990863 A G
           rs6577395     1        0.165232         6991925 T C
          rs79609874     1        0.165232         6992199 C A
          rs12043429     1        0.165237         6995218 C T
          rs11586158     1        0.165243         7002266 A G
          rs10864250     1        0.165244         7004301 A G
          rs12133559     1        0.165245         7004837 T G
         rs145302540     1        0.165245         7004849 A G
           rs4908575     1        0.165245         7005344 C T
          rs11120796     1        0.165265         7014330 G A
           rs7554752     1        0.165268         7014444 G A
         rs188489860     1        0.165277         7014656 G A
            rs884736     1        0.165296         7015105 T C
          rs12726405     1        0.165318         7015633 T C
           rs7539029     1        0.165322         7016109 C T
          rs12410166     1        0.165335         7019613 A G
         rs144294112     1        0.165340         7027689 C T
          rs12033659     1        0.165341         7029814 C T
           rs4550079     1        0.165353         7032212 G A
          rs10399787     1        0.165355         7032629 G A
         rs111566416     1        0.165373         7035694 G A
           rs4518923     1        0.165420         7036802 A G
           rs6698901     1        0.165567         7041175 A G
       snp_1_7042618     1        0.165579         7042618 A G
          rs74954504     1        0.165590         7045788 G A
           rs6681529     1        0.165606         7052566 G A
          rs12043302     1        0.165612         7055024 C T
          rs10128028     1        0.165614         7055843 T C
          rs17030127     1        0.165621         7058450 C T
           rs7525119     1        0.165631         7061430 C T
         rs116587471     1        0.165635         7062471 C T
           rs6674104     1        0.165636         7062733 C A
           rs4908432     1        0.165636         7062884 G A
           rs2898915     1        0.165638         7063387 T C
           rs6693136     1        0.165650         7066567 G A
          rs10864263     1        0.165658         7068025 C T
           rs2275907     1        0.165660         7068367 C T
           rs2275909     1        0.165662         7068672 T C
           rs2275910     1        0.165662         7068679 A G
           rs7513507     1        0.165675         7070280 G A
           rs6577401     1        0.165681         7071189 T C
          rs11588097     1        0.165681         7071415 A G
         rs114079550     1        0.165683         7072298 C T
           rs7543753     1        0.165693         7078364 T C
           rs6690584     1        0.165693         7078434 T G
           rs6702309     1        0.165694         7079257 G T
          rs11809898     1        0.165695         7079762 G A
           rs6577404     1        0.165697         7080589 G A
          rs79105268     1        0.165735         7083219 G A
          rs17030152     1        0.165737         7083719 T C
          rs11120820     1        0.165754         7087739 G A
          rs11588846     1        0.165756         7088261 A G
           rs4243823     1        0.165760         7088855 G A
          rs10864266     1        0.165770         7090216 C T
          rs12048981     1        0.165783         7091586 T C
          rs12738895     1        0.165801         7093213 T C
       snp_1_7095641     1        0.165827         7095641 G A
           rs4908588     1        0.165828         7095796 T C
           rs7553111     1        0.165834         7096272 C T
          rs12097009     1        0.165836         7097043 A G
          rs12728534     1        0.165838         7098807 T C
           rs6686587     1        0.165839         7099660 G A
           rs7543003     1        0.165839         7100465 G A
          rs56392716     1        0.165843         7103496 G A
           rs4074964     1        0.165848         7105079 A G
          rs80325623     1        0.165852         7105400 C A
          rs77370530     1        0.165879         7106780 G A
          rs74773863     1        0.165881         7106945 C T
           rs4908590     1        0.165903         7110334 C A
           rs4908591     1        0.165904         7110510 G A
           rs4908594     1        0.165912         7111328 T G
           rs4378229     1        0.165932         7113412 T C
          rs11120824     1        0.165934         7113591 G A
           rs6577411     1        0.165939         7114007 A G
           rs6700922     1        0.165940         7114033 G A
           rs7552540     1        0.165978         7117011 A G
           rs4908595     1        0.165984         7119202 T C
           rs4436414     1        0.165989         7120915 G A
           rs7414485     1        0.165990         7121397 G A
           rs3923058     1        0.166014         7125413 C T
           rs4553221     1        0.166014         7125582 G A
           rs7522545     1        0.166017         7126671 T C
          rs12077764     1        0.166020         7127425 T C
           rs7536178     1        0.166022         7128056 G A
           rs6577412     1        0.166028         7128485 G A
          rs11584416     1        0.166061         7129297 A G
           rs4908597     1        0.166116         7130084 G T
          rs11120831     1        0.166160         7131192 A G
          rs75529323     1        0.166221         7134989 G A
          rs10864271     1        0.166225         7135268 A G
          rs56414163     1        0.166234         7136258 C A
           rs9434824     1        0.166238         7137637 A G
          rs17030214     1        0.166255         7141204 G A
           rs9434458     1        0.166256         7141352 C T
           rs9434827     1        0.166256         7141519 G A
           rs9434829     1        0.166258         7141982 T G
         rs115879804     1        0.166258         7142157 A G
           rs7542709     1        0.166258         7142762 C T
           rs2187901     1        0.166259         7143344 C T
           rs1009113     1        0.166260         7143807 A G
           rs9434459     1        0.166261         7144591 C T
           rs7511741     1        0.166262         7145417 G A
           rs7544611     1        0.166271         7148455 C T
           rs7521515     1        0.166272         7148546 G T
           rs2071917     1        0.166274         7150527 G A
           rs2071918     1        0.166274         7150577 C T
          rs12070592     1        0.166276         7151665 C T
          rs10864275     1        0.166278         7152038 A G
          rs10864276     1        0.166278         7152069 A G
           rs1010807     1        0.166296         7153864 T C
           rs1010806     1        0.166297         7153973 A G
          rs11120841     1        0.166308         7157401 A G
           rs4908439     1        0.166311         7158287 C T
           rs4908440     1        0.166312         7158561 T C
       snp_1_7160542     1        0.166321         7160542 T C
           rs7528710     1        0.166340         7164764 A G
           rs6694886     1        0.166352         7167031 G T
          rs17030322     1        0.166532         7169779 C T
          rs17349921     1        0.166705         7170719 A G
           rs7527268     1        0.167290         7173895 T C
           rs9434846     1        0.167315         7178131 A G
           rs7532024     1        0.167343         7179479 C T
           rs4908443     1        0.167363         7179721 T C
          rs10779675     1        0.167368         7179861 A C
           rs9434847     1        0.167434         7185085 G A
          rs74051134     1        0.167439         7185633 C A
           rs4460663     1        0.167445         7186325 G A
          rs74051137     1        0.167465         7193187 C T
           rs4908600     1        0.167477         7196659 C T
           rs6702815     1        0.167478         7196945 C T
       Affx-50045062     1        0.167484         7198029 T G
            rs970973     1        0.167505         7202190 T C
           rs1894647     1        0.167522         7205950 C T
          rs12751444     1        0.167532         7208217 T C
          rs11587739     1        0.167544         7211045 A G
           rs7527889     1        0.167559         7213619 C T
          rs13376128     1        0.167563         7214374 G T
          rs76777838     1        0.167571         7215956 T G
         rs112563583     1        0.167574         7216559 A G
           rs4908602     1        0.167602         7220970 A G
           rs6667429     1        0.167605         7221458 T C
         rs141635508     1        0.167618         7224819 T G
           rs6577416     1        0.167634         7231484 T G
           rs6577417     1        0.167639         7232692 G A
         rs117330882     1        0.167687         7235558 G A
          rs56101624     1        0.167699         7236252 G T
           rs6680365     1        0.167708         7236810 A G
         rs138367674     1        0.167729         7239037 G A
           rs4418630     1        0.167739         7240456 A G
           rs4908445     1        0.167746         7241523 A G
           rs4908605     1        0.167786         7245434 T G
           rs4908446     1        0.167791         7245669 T C
          rs79667781     1        0.168354         7247355 T C
          rs12125984     1        0.168361         7247376 T C
         rs139424798     1        0.169114         7249401 T C
          rs10489141     1        0.169544         7253069 A G
          rs11581497     1        0.169548         7253886 T C
            rs763195     1        0.169558         7255371 C T
          rs17030562     1        0.169565         7256943 C A
           rs2097524     1        0.169576         7261498 C A
         rs186397816     1        0.169583         7265643 A G
          rs28647961     1        0.169589         7269282 C T
           rs1304711     1        0.169593         7270320 A C
           rs1304712     1        0.169594         7270538 C T
           rs1109149     1        0.169599         7271875 A G
            rs916393     1        0.169600         7272250 T C
          rs74051194     1        0.169603         7272754 G A
          rs12084272     1        0.169611         7278837 A G
         rs145428185     1        0.169614         7281648 G A
         rs148792392     1        0.169614         7281655 A G
          rs78157695     1        0.169620         7286208 G A
         rs112797983     1        0.169623         7289143 G A
          rs17030607     1        0.169624         7289290 C T
           rs6577424     1        0.169631         7292417 A G
           rs4908608     1        0.169632         7292772 T C
          rs12144375     1        0.169637         7296256 T C
         rs112929280     1        0.169640         7297556 A G
         rs188725213     1        0.169643         7299007 G A
           rs2412150     1        0.169651         7303343 A C
          rs60940404     1        0.169653         7305176 G A
           rs4243825     1        0.169660         7308264 T C
         rs144617006     1        0.169662         7308658 C T
           rs4908610     1        0.169673         7311260 C A
          rs74051687     1        0.169675         7311736 A G
           rs1476047     1        0.169678         7312172 C T
           rs6701870     1        0.169678         7312258 T C
         rs186168352     1        0.169686         7313552 G A
         rs142895159     1        0.169687         7313605 A G
           rs4908611     1        0.169688         7313861 G A
          rs11578746     1        0.169691         7314194 A G
           rs6577427     1        0.169691         7314231 T C
           rs7544004     1        0.169696         7314529 T G
           rs7549870     1        0.169762         7316114 T C
           rs7547519     1        0.169763         7316136 A G
          rs17030630     1        0.169787         7317356 T C
           rs6698548     1        0.169790         7317541 A G
           rs6661170     1        0.169791         7317659 G A
           rs6698698     1        0.169792         7317696 A G
          rs10864289     1        0.169798         7318448 T C
          rs78042251     1        0.169798         7318470 G A
          rs11120887     1        0.169799         7318534 C T
         rs142856322     1        0.169801         7318719 A G
          rs17030643     1        0.169801         7318766 G A
          rs61780031     1        0.169806         7319392 A G
          rs74650479     1        0.169807         7319541 G A
         rs150975525     1        0.169817         7320806 G A
           rs4140605     1        0.169831         7323688 A G
          rs11120889     1        0.169873         7324323 T C
           rs6577430     1        0.169900         7324468 G A
          rs11120890     1        0.169907         7324503 T C
          rs11583129     1        0.169918         7324547 G A
           rs1034453     1        0.170053         7324959 C A
          rs10864290     1        0.170423         7326245 G A
          rs78892650     1        0.170423         7326304 C T
          rs12043571     1        0.170425         7326621 C T
          rs10864291     1        0.170425         7326747 T C
           rs2412148     1        0.170446         7331060 T C
           rs7539460     1        0.170516         7338706 A G
           rs7541881     1        0.170517         7338717 T G
           rs7539551     1        0.170519         7338813 A G
           rs6577433     1        0.170669         7339930 A G
          rs12409413     1        0.170677         7342106 T C
           rs6687562     1        0.170681         7343666 T C
           rs2001142     1        0.170690         7348943 T C
           rs1894654     1        0.170693         7351434 C T
           rs6577435     1        0.170695         7352328 A C
           rs2071924     1        0.170697         7352974 G A
          rs17350193     1        0.170700         7354117 C T
           rs6662782     1        0.170706         7356673 A G
          rs11120896     1        0.170719         7361338 G A
           rs9660884     1        0.170745         7362781 G A
          rs12410983     1        0.170772         7362992 A G
          rs10489142     1        0.170824         7363310 A G
          rs17346094     1        0.170856         7363499 A G
       snp_1_7369665     1        0.171444         7369665 C T
          rs12128469     1        0.171477         7375258 C T
          rs12402763     1        0.171478         7375395 G A
          rs12063396     1        0.171479         7375502 G A
          rs12129818     1        0.171487         7376939 C T
          rs11120899     1        0.171494         7377819 A C
           rs7543711     1        0.171507         7379198 T C
          rs12563394     1        0.171519         7380747 A G
          rs35005535     1        0.171525         7383259 T C
           rs6688693     1        0.171538         7388678 C T
           rs2301462     1        0.171558         7392594 C T
          rs59254905     1        0.171565         7393340 C T
           rs1029322     1        0.171608         7396032 C T
          rs72863583     1        0.171661         7398835 A G
            rs845275     1        0.171733         7403570 A G
            rs845246     1        0.171736         7405293 C T
            rs845245     1        0.171738         7406010 A G
            rs845244     1        0.171738         7406114 A G
            rs845242     1        0.171750         7407968 T C
          rs59394536     1        0.171757         7408668 C T
            rs763173     1        0.171768         7410182 G T
          rs36074838     1        0.171771         7410590 C T
            rs845238     1        0.171775         7411012 T G
            rs845237     1        0.171788         7412051 A G
            rs845196     1        0.171852         7419591 G A
            rs845195     1        0.171852         7419680 A G
            rs845193     1        0.171860         7421139 A G
            rs845265     1        0.171860         7425417 T C
          rs11802840     1        0.171860         7426560 C T
          rs12095637     1        0.171860         7427144 A G
           rs4908457     1        0.171878         7429186 G C
           rs3752542     1        0.171888         7430266 C T
           rs3752543     1        0.171890         7430394 T C
            rs845217     1        0.171899         7434072 A G
            rs705695     1        0.171902         7435645 T C
          rs59878179     1        0.171903         7436652 G T
            rs845214     1        0.171903         7436762 A G
            rs845208     1        0.171913         7443087 A G
            rs845207     1        0.171914         7443339 A G
           rs4908629     1        0.171918         7444519 T C
          rs11578672     1        0.171919         7444849 A G
            rs845234     1        0.171930         7446191 G A
          rs79911917     1        0.171934         7447386 C A
            rs845232     1        0.171936         7448256 G A
           rs7524314     1        0.171942         7449971 G A
         rs111335859     1        0.171953         7451476 A G
           rs2097518     1        0.171965         7460433 G A
           rs6692817     1        0.171969         7462147 G A
          rs17030788     1        0.171974         7464278 G A
            rs845202     1        0.171974         7464375 G A
            rs845204     1        0.171981         7465286 G A
            rs763161     1        0.172054         7468614 G A
          rs10864301     1        0.172058         7469251 C T
           rs4908635     1        0.172060         7469780 A G
            rs763165     1        0.172064         7470781 A G
          rs11120917     1        0.172070         7478076 C T
           rs6677745     1        0.172096         7480054 C A
           rs6677945     1        0.172107         7480290 C T
          rs11120919     1        0.172123         7482205 A G
            rs845252     1        0.172148         7482963 T C
            rs845251     1        0.172151         7483046 C A
          rs11120921     1        0.172237         7485306 C T
          rs12088178     1        0.172262         7486317 T C
          rs11120923     1        0.172294         7487330 T C
           rs9661064     1        0.172360         7487749 A G
           rs1193220     1        0.173606         7492265 G A
           rs1193221     1        0.173610         7492991 T G
           rs9988557     1        0.173612         7493231 A G
          rs12092405     1        0.173622         7495373 A G
           rs7529341     1        0.173640         7497467 G T
          rs17030865     1        0.173689         7500586 A G
           rs1193227     1        0.173694         7501037 C T
          rs11804955     1        0.173699         7501442 C T
         rs113954471     1        0.173730         7504282 G A
            rs941018     1        0.173733         7504643 C T
          rs12119558     1        0.173734         7504737 G A
           rs2796477     1        0.173761         7507642 C T
          rs11807070     1        0.174600         7511334 C T
           rs6577445     1        0.175047         7513025 C T
           rs1193245     1        0.175121         7514589 C T
           rs1880808     1        0.175123         7514621 A G
          rs74901929     1        0.175309         7518328 G A
           rs1750839     1        0.175313         7518415 C T
          rs17030898     1        0.175318         7518513 G T
           rs1725236     1        0.175324         7518641 G A
          rs17030902     1        0.175326         7518698 T C
           rs1750838     1        0.175353         7519264 G A
           rs1725235     1        0.175393         7520129 C T
           rs1750837     1        0.175408         7520601 T C
           rs1750836     1        0.175418         7520927 G A
          rs11805932     1        0.175434         7521479 G A
           rs1616122     1        0.175437         7521585 C T
          rs11807711     1        0.175472         7523464 C T
          rs17445205     1        0.175478         7523780 G A
           rs1775049     1        0.175481         7523906 T C
           rs6702132     1        0.175491         7524476 A G
          rs72858940     1        0.175493         7524660 T G
           rs1193240     1        0.175506         7525982 A C
           rs1193239     1        0.175507         7526187 G T
           rs1193238     1        0.175508         7526371 T C
       Affx-50050726     1        0.175508         7526387 C T
           rs6663735     1        0.175515         7527308 A G
           rs1149331     1        0.175525         7528669 G A
           rs1149332     1        0.175526         7528846 C T
            rs732401     1        0.175527         7529244 G A
           rs1149333     1        0.175530         7530018 T G
           rs1011124     1        0.175553         7533164 A G
          rs11805543     1        0.175594         7534464 A C
           rs1011126     1        0.175840         7536238 G A
           rs1149338     1        0.175842         7536259 A G
          rs12039004     1        0.175902         7537398 T C
           rs1193182     1        0.175904         7537500 G A
           rs1193183     1        0.175919         7538240 C T
           rs1193185     1        0.175924         7538437 T C
           rs1193188     1        0.175944         7539530 A C
           rs6678279     1        0.175951         7540770 C T
           rs2693958     1        0.175954         7541291 T C
           rs2796483     1        0.175954         7541345 C T
          rs11120943     1        0.175963         7543417 G A
           rs1193163     1        0.175979         7547212 A G
            rs947677     1        0.175980         7547372 G A
          rs17030993     1        0.176006         7549488 T C
           rs1193233     1        0.176035         7550126 T C
           rs1193231     1        0.176053         7550898 T C
           rs7526892     1        0.176060         7551455 G A
           rs7549997     1        0.176060         7551485 C T
          rs12562147     1        0.176072         7552619 G A
           rs1725271     1        0.176090         7554435 A G
           rs1725266     1        0.176116         7556636 T C
          rs10864304     1        0.176124         7557152 A G
           rs1725265     1        0.176140         7558193 A G
           rs4908463     1        0.176191         7561298 A G
           rs1725262     1        0.176229         7562488 C T
           rs2462925     1        0.176253         7563901 A G
          rs11120954     1        0.176289         7566066 G A
          rs11120955     1        0.176304         7567037 T G
           rs1725243     1        0.176310         7567412 A G
           rs1725241     1        0.176317         7567618 C T
          rs12063665     1        0.176400         7568588 T G
           rs1193180     1        0.176443         7568982 G T
           rs1193179     1        0.176508         7569602 C T
           rs6577446     1        0.176586         7571996 G A
            rs749958     1        0.176596         7572262 T C
           rs6697220     1        0.176607         7572598 A G
           rs7529399     1        0.176712         7575666 T C
           rs1193171     1        0.176744         7577151 A C
         rs113774478     1        0.176761         7578171 C T
           rs6693468     1        0.176762         7578333 G A
           rs2478268     1        0.176776         7580454 C A
           rs1618346     1        0.176777         7580769 C A
       Affx-50050995     1        0.176784         7583558 G A
           rs2478267     1        0.176787         7584814 T G
           rs1725223     1        0.176793         7586199 G A
           rs1725225     1        0.176795         7586658 G T
          rs36099749     1        0.176812         7590398 C T
           rs1193167     1        0.176812         7590448 G A
          rs77869434     1        0.176848         7591504 G A
          rs12723779     1        0.176850         7591573 G A
         rs149088794     1        0.176982         7595482 A G
           rs6577449     1        0.177057         7598094 C T
          rs12046740     1        0.177071         7600678 C T
          rs12407666     1        0.177072         7600905 G A
           rs1750824     1        0.177106         7603317 G A
       snp_1_7603596     1        0.177168         7603596 A G
       snp_1_7607853     1        0.178111         7607853 A G
       snp_1_7607860     1        0.178113         7607860 C A
           rs1193158     1        0.178477         7609504 C A
           rs4908654     1        0.178866         7611606 C T
          rs72865459     1        0.178875         7611825 G T
            rs957856     1        0.178911         7613745 G A
           rs7417202     1        0.178912         7613850 G A
            rs765514     1        0.178912         7613853 G A
          rs78552027     1        0.178921         7614759 G A
          rs11120972     1        0.178936         7615909 G A
          rs11120973     1        0.179021         7616430 A G
           rs4908656     1        0.179098         7616593 A C
          rs17031113     1        0.179519         7617484 G A
           rs6696544     1        0.179684         7621589 C A
          rs72643925     1        0.179691         7622801 C T
          rs72643928     1        0.179704         7623792 G A
          rs17031144     1        0.179764         7626482 G A
         rs111641019     1        0.179766         7626871 A G
          rs17031145     1        0.179766         7626995 C A
          rs12059360     1        0.179786         7633144 G A
       snp_1_7633607     1        0.179787         7633607 A G
         rs111993744     1        0.179788         7633790 C T
           rs4317829     1        0.179788         7633798 C T
           rs7526052     1        0.179791         7634687 T C
          rs10495757     1        0.179805         7639308 C T
         rs117295459     1        0.180093         7644325 G T
           rs7527087     1        0.180170         7644802 C A
           rs9988575     1        0.180424         7646301 G A
           rs7519687     1        0.180449         7649715 G A
       snp_1_7652593     1        0.180467         7652593 G A
          rs11590447     1        0.180505         7667122 C T
          rs10864308     1        0.180507         7668346 C T
           rs2056675     1        0.180508         7669922 T C
           rs6691275     1        0.180508         7670013 T C
           rs6676442     1        0.180509         7670258 C T
          rs17031163     1        0.180510         7670574 C A
          rs11120989     1        0.180543         7677070 A G
         rs111229242     1        0.180546         7677878 A G
          rs12139470     1        0.180580         7682489 T C
           rs4328095     1        0.180591         7684030 G A
       snp_1_7685179     1        0.180597         7685179 T C
          rs12138009     1        0.180601         7686056 T C
          rs11808296     1        0.180602         7686194 A G
           rs9660611     1        0.180603         7686909 A G
          rs12089124     1        0.180607         7688668 A C
          rs10495758     1        0.180608         7689389 T C
         rs112374385     1        0.180612         7690319 G A
         rs117941772     1        0.180620         7691454 G A
       Affx-50051495     1        0.180621         7691570 G A
          rs12058235     1        0.180849         7705144 T A
           rs4908660     1        0.181010         7707287 G A
          rs17027053     1        0.181693         7710308 T C
           rs9434498     1        0.182150         7711758 G A
           rs4908663     1        0.182169         7712132 G A
           rs4908665     1        0.182239         7715776 T G
       Affx-50051608     1        0.182309         7719954 C T
           rs3011925     1        0.182352         7721360 G A
           rs6662747     1        0.182392         7722501 A G
            rs870283     1        0.182397         7722858 G A
           rs3737907     1        0.182404         7723534 G A
           rs4908672     1        0.182426         7725414 C T
           rs1891215     1        0.182450         7727854 T C
           rs4908473     1        0.182473         7731730 T C
           rs6661392     1        0.182492         7735950 C T
           rs3011926     1        0.182525         7737799 A G
           rs3124796     1        0.182782         7748525 A C
           rs3124797     1        0.182785         7749807 A G
           rs3011928     1        0.182793         7752828 G A
          rs12756299     1        0.182801         7758760 T C
           rs3011931     1        0.182804         7760733 T G
           rs1935229     1        0.182804         7761001 G A
          rs17031436     1        0.182805         7761828 A G
          rs10492962     1        0.182814         7770132 A G
          rs17031454     1        0.182815         7770236 T G
           rs3121224     1        0.182832         7774071 T C
           rs3011936     1        0.182838         7775335 C T
         rs144087919     1        0.182863         7779950 G A
           rs4908686     1        0.182864         7780128 A G
       snp_1_7784902     1        0.182889         7784902 G A
         rs113860318     1        0.182905         7788149 G A
           rs2301488     1        0.182926         7792411 C T
          rs17031531     1        0.182962         7798956 G A
           rs4908691     1        0.182979         7800603 G A
          rs12133253     1        0.182994         7807897 A G
          rs72632043     1        0.182996         7809383 C T
           rs2066293     1        0.182998         7810543 A G
          rs10779689     1        0.182999         7811215 A G
           rs9919223     1        0.183000         7812398 A G
           rs4908480     1        0.183001         7812840 A C
           rs7533242     1        0.183002         7813413 A G
         rs116621387     1        0.183178         7820465 C T
         rs146231193     1        0.183208         7821178 A G
          rs11587479     1        0.183285         7823085 A C
            rs707455     1        0.183291         7825311 G A
           rs1044245     1        0.183303         7829107 G A
          rs34177663     1        0.183316         7833228 A G
            rs697673     1        0.183330         7837842 T C
            rs697675     1        0.183331         7838113 A C
            rs228729     1        0.183354         7845695 T C
          rs11581279     1        0.183358         7847226 G A
            rs228727     1        0.183360         7847836 T C
           rs7556518     1        0.183360         7847846 G A
            rs697686     1        0.183367         7850218 C T
         rs111392569     1        0.183374         7852911 G A
            rs875994     1        0.183374         7852919 T C
          rs77772130     1        0.183380         7856140 C T
            rs228682     1        0.183381         7856346 T C
            rs707467     1        0.183386         7861684 A C
            rs228642     1        0.183386         7863293 C T
           rs6657232     1        0.183386         7865467 C T
          rs12092614     1        0.183386         7865710 C T
            rs228644     1        0.183387         7866083 G A
          rs11121028     1        0.183387         7867144 C T
          rs10864316     1        0.183388         7872076 A G
          rs10746473     1        0.183395         7878056 A G
          rs35123409     1        0.183395         7878568 C T
           rs2797685     1        0.183396         7879063 C T
          rs10462018     1        0.183396         7879627 C T
          rs10462020     1        0.183396         7880683 T G
          rs10127838     1        0.183396         7881780 C T
            rs228694     1        0.183397         7883834 A G
            rs228696     1        0.183412         7887493 T C
          rs17374439     1        0.183413         7888438 C T
          rs10462021     1        0.183422         7897133 A G
            rs228654     1        0.183422         7897228 G A
            rs228676     1        0.183426         7901995 T C
           rs4908699     1        0.183429         7905274 G A
            rs170629     1        0.183536         7910391 G A
            rs228651     1        0.183604         7911099 C T
            rs228648     1        0.183735         7913430 G A
          rs72855281     1        0.183766         7916676 G A
            rs228636     1        0.183775         7917557 T C
            rs707476     1        0.183780         7918106 T C
          rs61773396     1        0.183783         7918435 G A
            rs531485     1        0.183815         7921952 T G
          rs12566535     1        0.183832         7924094 G A
          rs72633018     1        0.183838         7924599 C T
            rs504560     1        0.183863         7926542 A G
            rs579992     1        0.183883         7927981 C T
            rs743999     1        0.183890         7928365 G A
            rs228725     1        0.183919         7929819 T C
            rs744000     1        0.184040         7934518 G A
            rs744001     1        0.184040         7934557 G A
            rs228716     1        0.184049         7936272 G T
            rs228714     1        0.184063         7938648 G A
            rs228703     1        0.184095         7944264 A G
           rs1040395     1        0.184164         7952203 A G
          rs12035740     1        0.184166         7952350 C T
            rs170551     1        0.184287         7955894 A G
            rs227163     1        0.184333         7961206 C T
          rs12025610     1        0.184373         7963452 A T
         rs148421402     1        0.184437         7966723 T C
          rs77067114     1        0.184451         7967405 G A
           rs6656926     1        0.184491         7969166 A C
            rs664673     1        0.184538         7970075 C T
            rs679563     1        0.184587         7971078 G A
            rs680522     1        0.184591         7971301 G A
          rs75947700     1        0.184606         7972201 A G
            rs585672     1        0.184622         7973170 C T
            rs161803     1        0.184658         7975789 A G
            rs161827     1        0.184679         7982034 T C
            rs863171     1        0.184697         7992615 C T
           rs9657982     1        0.184701         7994958 G A
           rs9657979     1        0.184701         7995090 G T
            rs226476     1        0.184707         7998963 T G
            rs161811     1        0.184708         7999602 C T
            rs161810     1        0.184710         8000797 T C
            rs519546     1        0.184711         8001466 A C
           rs9657951     1        0.184711         8001581 G T
          rs10864320     1        0.184714         8003064 G A
         rs147201527     1        0.184721         8007203 C T
           rs2493215     1        0.184722         8007716 A G
            rs161799     1        0.184735         8015560 A G
          rs35675666     1        0.184746         8021973 G T
            rs226250     1        0.184746         8022171 C T
           rs4908488     1        0.184750         8024592 T C
            rs226251     1        0.184750         8024690 T C
          rs76252376     1        0.184752         8025816 C T
         rs149847942     1        0.184752         8026091 C T
            rs178932     1        0.184764         8030300 G A
            rs389298     1        0.184765         8031054 G A
          rs12064568     1        0.184771         8034892 A C
            rs161809     1        0.184771         8035271 T G
            rs161802     1        0.184778         8042826 G T
            rs498594     1        0.184780         8046347 C T
            rs225121     1        0.184780         8046547 G T
          rs12727642     1        0.184780         8046672 C A
            rs670522     1        0.184780         8046834 G A
         rs143672711     1        0.184782         8051415 G A
            rs426561     1        0.184784         8057254 T C
         rs116600986     1        0.184785         8066307 A C
            rs225100     1        0.184785         8066914 T C
            rs442862     1        0.184786         8079494 T C
         rs115658927     1        0.184794         8087435 A G
          rs72634234     1        0.184801         8093432 T C
          rs11799555     1        0.184801         8094200 T G
            rs225130     1        0.184802         8095312 G A
            rs225132     1        0.184802         8095500 T G
            rs225133     1        0.184810         8098462 G A
           rs6697853     1        0.184812         8104615 G A
         rs115539405     1        0.184814         8108476 C T
           rs2050198     1        0.184814         8111839 T G
          rs74352793     1        0.184816         8120025 G T
          rs72634245     1        0.184816         8120055 C T
            rs225106     1        0.184816         8121822 T C
           rs6682378     1        0.184823         8131757 C T
           rs7539255     1        0.184825         8133352 T C
           rs4500345     1        0.184828         8136468 G A
          rs12758337     1        0.184839         8145294 C T
          rs10864324     1        0.184841         8146689 T C
          rs11121083     1        0.184841         8147157 C A
          rs11121086     1        0.184845         8151224 G A
          rs80038548     1        0.184850         8152656 A G
          rs10864326     1        0.184855         8154289 G A
          rs10864327     1        0.184855         8154547 G A
           rs4908727     1        0.184862         8163122 T C
       snp_1_8163133     1        0.184862         8163133 G A
           rs7545677     1        0.184864         8165619 T C
          rs10864330     1        0.184869         8168564 C T
           rs4601608     1        0.184872         8168808 A G
          rs12128234     1        0.184875         8170219 T C
           rs4418631     1        0.184888         8174197 G A
          rs12121971     1        0.184892         8175504 A G
          rs12124756     1        0.184897         8177028 T C
           rs7537362     1        0.184898         8177564 C T
           rs7540528     1        0.184901         8178624 C T
          rs12070680     1        0.184901         8178727 T C
         rs113980941     1        0.184903         8179432 C T
           rs7523227     1        0.184905         8180097 G A
           rs7523335     1        0.184905         8180210 G A
           rs2045248     1        0.184906         8181060 T C
           rs6667296     1        0.184911         8182462 T C
           rs9434608     1        0.184982         8185985 T C
           rs4908736     1        0.185032         8187211 A G
           rs7527904     1        0.185107         8189854 T C
          rs11121104     1        0.185193         8191998 G A
           rs7545284     1        0.185202         8192898 G A
           rs1542387     1        0.185206         8193294 C T
           rs7531634     1        0.185212         8193868 G A
           rs7529511     1        0.185238         8195226 T C
          rs10746477     1        0.185260         8195724 T C
           rs9434615     1        0.185275         8196065 G A
          rs12086021     1        0.185340         8197006 G A
           rs7542367     1        0.185555         8199263 T C
           rs9434617     1        0.185706         8200328 T C
           rs9434618     1        0.185744         8200578 A G
           rs6701300     1        0.185761         8200690 G A
          rs11121111     1        0.186623         8209130 T C
           rs1455702     1        0.186649         8212903 G A
           rs1455701     1        0.186654         8213010 T C
           rs7339868     1        0.186747         8214774 T C
           rs2100516     1        0.186749         8214803 G T
          rs79762434     1        0.186863         8216878 G A
          rs11121117     1        0.186872         8217303 C T
           rs7524007     1        0.186880         8218206 T C
          rs10864334     1        0.186894         8220106 T C
           rs7554600     1        0.186963         8223832 C T
          rs74053807     1        0.186977         8226773 A G
          rs11803446     1        0.187008         8238978 A G
           rs6663882     1        0.187021         8244145 G A
         rs146325557     1        0.187041         8251371 G A
          rs12138839     1        0.187125         8261393 T G
             rs67746     1        0.187138         8262513 A G
            rs385479     1        0.187145         8263493 C T
          rs12745477     1        0.187151         8264457 A G
       snp_1_8264661     1        0.187153         8264661 C T
            rs418508     1        0.187153         8264805 C T
         rs201470664     1        0.187170         8267513 A G
          rs11121129     1        0.187173         8268095 G A
           rs6661746     1        0.187176         8268620 G A
           rs6687168     1        0.187178         8268913 C T
           rs6683603     1        0.187276         8273177 T G
          rs12041676     1        0.187294         8273392 G A
          rs75930106     1        0.187295         8273398 G A
            rs448202     1        0.187362         8273851 C T
            rs376608     1        0.187365         8273868 A G
            rs395859     1        0.187372         8273922 T C
            rs395847     1        0.187374         8273940 T C
            rs390468     1        0.187384         8274018 G A
            rs385814     1        0.187395         8274771 T C
            rs411654     1        0.187397         8274807 A G
            rs421490     1        0.187414         8275284 A G
         rs111952406     1        0.187431         8275761 A G
            rs428046     1        0.187545         8278929 A G
            rs506403     1        0.187562         8281564 C T
            rs394701     1        0.187569         8282731 A G
            rs375596     1        0.187577         8283921 T C
          rs11589993     1        0.187581         8284497 G A
            rs423909     1        0.187587         8285186 A C
           rs6704252     1        0.187591         8285516 A G
         rs115906794     1        0.187610         8287121 G A
            rs367915     1        0.187636         8288440 T C
            rs382192     1        0.187697         8289660 A G
            rs299499     1        0.187852         8292761 G A
           rs7513908     1        0.188055         8302619 G A
           rs4908744     1        0.188105         8304607 G A
           rs6697815     1        0.188299         8307849 T G
          rs72635759     1        0.188330         8312773 A G
           rs4301655     1        0.188337         8313894 A G
          rs11803602     1        0.188342         8314600 T C
          rs72635765     1        0.188359         8317253 A C
            rs299490     1        0.188362         8317691 T G
            rs389709     1        0.188379         8320045 G A
           rs2661869     1        0.188446         8329710 C T
          rs79054637     1        0.188447         8329858 C T
            rs438895     1        0.188562         8338355 G A
            rs299689     1        0.189481         8352398 T C
            rs299699     1        0.189624         8356170 G T
           rs1472878     1        0.189776         8360494 A G
       snp_1_8362754     1        0.189846         8362754 T C
           rs7532257     1        0.189947         8365950 C T
          rs10864346     1        0.190156         8368980 A C
          rs11121157     1        0.190238         8370088 G A
          rs72864229     1        0.190288         8370729 A G
           rs1107284     1        0.190429         8372536 C T
            rs966134     1        0.190434         8373208 A G
            rs966133     1        0.190435         8373305 G A
           rs1466655     1        0.190451         8375842 C T
           rs1466654     1        0.190451         8375913 G T
          rs75632382     1        0.190469         8378819 C T
          rs10779701     1        0.190474         8379626 G A
           rs4908750     1        0.190482         8380971 A G
          rs11583580     1        0.190483         8381159 G A
          rs12132135     1        0.190492         8382607 G A
           rs9628987     1        0.190519         8386730 A C
           rs2289731     1        0.190565         8390888 G A
          rs12711517     1        0.190739         8394236 C T
           rs2305016     1        0.190785         8395441 T C
           rs7535752     1        0.190786         8395560 G T
          rs12039434     1        0.190821         8399193 A G
          rs79500154     1        0.190870         8403393 G A
         rs142379567     1        0.190874         8403787 C T
         rs147156994     1        0.190898         8406792 G A
          rs10864351     1        0.190921         8409672 C A
          rs80184934     1        0.190922         8409704 G A
              rs8627     1        0.190945         8412935 C T
           rs1058790     1        0.190949         8413839 A G
         rs112535318     1        0.190956         8415917 G A
          rs76606732     1        0.190957         8416007 G A
           rs7525559     1        0.190969         8419629 T C
           rs2252865     1        0.190979         8422676 T C
          rs10779702     1        0.190981         8423510 A G
          rs12118524     1        0.190982         8424029 G A
           rs3753275     1        0.190984         8425900 T C
           rs6684863     1        0.190985         8426236 G A
          rs76283944     1        0.190986         8427990 G A
            rs902355     1        0.190992         8433124 T C
            rs754346     1        0.190994         8433747 T C
          rs17032503     1        0.190994         8434000 T C
          rs11121175     1        0.190996         8435046 C A
          rs17380831     1        0.190999         8436131 T C
           rs6678140     1        0.191001         8436802 C T
           rs2708633     1        0.191001         8439625 C A
       snp_1_8440348     1        0.191002         8440348 G A
         rs116750619     1        0.191002         8443400 T G
         rs116659663     1        0.191002         8447277 G A
           rs2120461     1        0.191002         8447722 C T
          rs11121179     1        0.191003         8455712 G T
            rs301789     1        0.191010         8469337 A G
           rs2661868     1        0.191011         8469789 C T
       Affx-50056210     1        0.191012         8470534 T C
            rs301788     1        0.191014         8472164 C T
           rs1763839     1        0.191016         8473336 G A
          rs11121181     1        0.191020         8477006 G A
            rs301806     1        0.191026         8482078 C T
            rs301807     1        0.191029         8484823 A G
          rs12045438     1        0.191030         8485904 T C
          rs17032556     1        0.191038         8488018 T G
            rs301798     1        0.191041         8488565 A G
          rs75488719     1        0.191041         8488689 A C
            rs172531     1        0.191052         8495590 A G
            rs301801     1        0.191053         8495945 T C
            rs301819     1        0.191066         8501786 A G
          rs11581328     1        0.191101         8507773 G A
          rs17032610     1        0.191128         8515272 G A
          rs74049644     1        0.191137         8522693 G A
           rs4908760     1        0.191143         8526142 G A
            rs751790     1        0.191144         8529141 T C
           rs7551849     1        0.191145         8539463 A G
           rs6701803     1        0.191147         8554248 C T
           rs4908501     1        0.191148         8554471 T G
           rs7530745     1        0.191148         8557691 A C
          rs11121194     1        0.191150         8569906 C T
         rs116144697     1        0.191150         8572814 G A
           rs6577492     1        0.191151         8575064 C A
           rs7545384     1        0.191157         8580960 C A
           rs6656249     1        0.191157         8581015 A C
          rs74050217     1        0.191158         8585427 G A
           rs2297867     1        0.191158         8586563 C A
          rs17032657     1        0.191161         8596742 T G
          rs10492965     1        0.191161         8598127 G A
       Affx-50057149     1        0.191165         8609905 A G
          rs17032665     1        0.191165         8611806 T G
           rs2016084     1        0.191166         8613418 C A
           rs1473420     1        0.191167         8616838 T G
          rs10492964     1        0.191171         8629380 T G
           rs1150395     1        0.191173         8632599 C T
          rs12029303     1        0.191197         8638666 T C
         rs190912632     1        0.191199         8640316 A G
           rs9988404     1        0.191202         8642838 G A
           rs6663123     1        0.191202         8642931 T C
          rs11807092     1        0.191202         8643440 C T
          rs17386448     1        0.191207         8646318 T C
          rs11121203     1        0.191212         8648240 T C
         rs141875348     1        0.191213         8648761 A G
           rs6665530     1        0.191213         8648878 T C
           rs6677196     1        0.191213         8649642 G A
          rs12037534     1        0.191214         8649924 G A
          rs41278974     1        0.191214         8650930 C T
           rs6675857     1        0.191215         8652154 A G
          rs11121204     1        0.191217         8654305 G A
           rs4480384     1        0.191227         8659714 A G
         rs142373175     1        0.191239         8673270 G A
           rs6577507     1        0.191242         8686793 T C
         rs114238492     1        0.191243         8694354 G A
           rs6703577     1        0.191243         8695522 C A
         rs147532005     1        0.191243         8696890 A G
           rs1463052     1        0.191244         8701231 A G
           rs4908769     1        0.191244         8701288 C T
          rs17032724     1        0.191245         8701752 T G
           rs1463053     1        0.191252         8705037 G A
          rs75862612     1        0.191255         8713251 C T
          rs10864361     1        0.191262         8726721 T C
          rs11121213     1        0.191262         8728187 C A
           rs4908505     1        0.191263         8728864 G A
           rs6695867     1        0.191264         8730779 G A
          rs74050269     1        0.191267         8734559 G A
           rs4908507     1        0.191270         8738937 C T
          rs17032734     1        0.191278         8740545 T G
       Affx-50058005     1        0.191299         8753235 C T
          rs12025126     1        0.191310         8759554 T C
          rs78452988     1        0.191321         8766428 G A
          rs11121221     1        0.191323         8767529 A G
           rs4908773     1        0.191325         8769728 T C
           rs7553298     1        0.191327         8770883 A G
            rs953043     1        0.191329         8774451 T C
         rs114369724     1        0.191338         8788676 G A
          rs12567592     1        0.191338         8788907 C T
          rs11805440     1        0.191342         8795551 T C
          rs17383360     1        0.191378         8804443 A G
          rs56261561     1        0.191392         8809727 G A
          rs10492963     1        0.191392         8810341 C T
           rs2131679     1        0.191393         8811768 G A
          rs61784172     1        0.191395         8816980 G C
          rs12403640     1        0.191395         8817863 C T
           rs1353130     1        0.191403         8822364 T C
       Affx-50058269     1        0.191403         8822778 T C
          rs12119207     1        0.191405         8829499 A G
          rs12123076     1        0.191417         8838528 A G
       Affx-50058319     1        0.191419         8845028 T G
       snp_1_8846061     1        0.191419         8846061 G A
           rs6698830     1        0.191419         8854545 C T
           rs6577524     1        0.191419         8856972 C T
           rs1472228     1        0.191420         8864680 C T
          rs11811564     1        0.191420         8864846 C A
       snp_1_8875124     1        0.191428         8875124 A G
          rs74050294     1        0.191429         8875709 A G
          rs12410886     1        0.191440         8878809 A C
           rs6695310     1        0.191485         8891125 T C
          rs11582339     1        0.191565         8898807 G T
          rs12565639     1        0.191584         8901391 G A
          rs12124851     1        0.191597         8903931 A G
           rs2038903     1        0.191685         8916517 G T
            rs914994     1        0.191688         8917212 G T
          rs10864368     1        0.191692         8918313 T C
          rs11121247     1        0.191708         8918795 T C
           rs2071414     1        0.191714         8920712 T G
           rs2781066     1        0.191732         8926329 C T
           rs2781064     1        0.191733         8926868 C T
       snp_1_8929185     1        0.191739         8929185 A G
         rs113341251     1        0.191753         8935072 G A
          rs11811795     1        0.191764         8938057 T C
           rs1325920     1        0.191771         8939842 G A
       snp_1_8945902     1        0.191795         8945902 A G
          rs17032804     1        0.191796         8946053 A C
           rs4353118     1        0.191798         8946803 G A
          rs10218541     1        0.191819         8952029 C T
          rs34802130     1        0.191821         8952474 G A
          rs12034719     1        0.191866         8960153 G A
       Affx-50058724     1        0.191908         8962596 C T
          rs74050933     1        0.191967         8969084 C T
           rs7534552     1        0.191968         8969219 G A
       Affx-50058728     1        0.191984         8971207 C T
           rs6682376     1        0.191992         8972122 T C
          rs74050935     1        0.192013         8974629 A G
          rs74050936     1        0.192021         8975628 A G
           rs6694243     1        0.192024         8975974 C T
           rs6665631     1        0.192046         8978514 A G
          rs61784241     1        0.192101         8980579 G T
           rs6667091     1        0.192167         8982728 C A
           rs4908796     1        0.192171         8982906 G A
          rs11805233     1        0.192194         8983768 T C
           rs2781072     1        0.192737         8987104 C T
         rs188329071     1        0.192773         8987282 C T
           rs6577539     1        0.193165         8989235 G A
           rs4609454     1        0.193312         8991141 A G
           rs9434652     1        0.193322         8991873 C T
           rs7417097     1        0.193349         8993867 G A
           rs4418632     1        0.193353         8994112 T C
            rs914997     1        0.193407         8998059 C T
           rs6688840     1        0.193427         8999506 C T
           rs2781087     1        0.193432         8999843 G T
          rs12091891     1        0.193438         9000220 A G
           rs1475734     1        0.193444         9000628 G T
           rs6692694     1        0.193449         9000882 C T
           rs6699492     1        0.193729         9002909 C T
           rs6684149     1        0.193792         9003178 C T
          rs72641545     1        0.193958         9004120 A G
          rs11809994     1        0.194159         9005269 A C
           rs2274327     1        0.194213         9009406 C T
           rs2274328     1        0.194214         9009444 A C
         rs113523347     1        0.194222         9009712 A G
          rs17032907     1        0.194250         9010405 C T
           rs3765968     1        0.194298         9011586 T G
           rs3765966     1        0.194304         9011722 G T
          rs72641561     1        0.194377         9013585 C T
          rs12021597     1        0.194556         9015436 A G
          rs72860996     1        0.194713         9016761 C T
           rs2274332     1        0.194742         9017091 C T
           rs2274333     1        0.194746         9017204 A G
          rs12061974     1        0.194756         9018931 A G
          rs12078431     1        0.194758         9019242 C T
           rs6691526     1        0.194769         9021053 A G
           rs3765965     1        0.194781         9021998 T C
          rs72862209     1        0.194799         9023366 C T
          rs12748400     1        0.194825         9025292 A G
       Affx-50058750     1        0.194841         9026519 T C
           rs4466678     1        0.194852         9027391 C T
           rs2274334     1        0.194858         9027899 G T
           rs3737665     1        0.194894         9030964 C T
           rs4908800     1        0.195016         9033404 A G
           rs3765964     1        0.195089         9034421 G A
           rs3765963     1        0.195103         9034598 A G
           rs3737664     1        0.195132         9034972 C A
           rs6697763     1        0.195312         9037273 C T
           rs6577546     1        0.195449         9039022 G A
           rs7533137     1        0.195710         9042447 A G
          rs17032942     1        0.195846         9044562 A G
         rs145645102     1        0.195885         9045220 G A
           rs4908802     1        0.195894         9045405 G A
            rs875148     1        0.196050         9049032 G T
           rs9803645     1        0.196056         9049872 C T
          rs11809536     1        0.196063         9050823 G A
          rs76140495     1        0.196084         9053994 A G
           rs2895997     1        0.196124         9058546 G A
           rs4908803     1        0.196150         9060170 A G
          rs17392147     1        0.196150         9060210 T C
          rs17033008     1        0.196160         9060789 G A
           rs7516862     1        0.196166         9061161 T G
          rs11810507     1        0.196199         9063238 G A
          rs12402611     1        0.196200         9063265 C T
           rs7544111     1        0.196234         9065422 C T
          rs17033013     1        0.196245         9066132 C T
          rs10864377     1        0.196255         9066695 C T
       snp_1_9066967     1        0.196261         9066967 C A
           rs6672506     1        0.196268         9067142 G A
           rs7530465     1        0.197014         9068386 G A
           rs7537425     1        0.198424         9073801 C T
          rs11121296     1        0.198436         9074240 C T
          rs12063980     1        0.198442         9074465 C T
           rs1004557     1        0.198490         9076897 C T
           rs9803660     1        0.198705         9080411 T C
         rs201435286     1        0.198742         9080966 T C
       snp_1_9089422     1        0.198855         9089422 A G
          rs78366131     1        0.198862         9090293 C T
         rs112453587     1        0.198880         9092566 C A
          rs35754078     1        0.198891         9094241 T C
          rs12025782     1        0.198891         9094651 T C
           rs7547369     1        0.198892         9094882 G T
          rs10864382     1        0.198893         9095610 T C
          rs11121306     1        0.198898         9098742 G A
       snp_1_9103383     1        0.198904         9103383 T C
          rs12073178     1        0.198908         9106196 T C
       snp_1_9106561     1        0.198909         9106561 T G
           rs2457718     1        0.198910         9106955 T C
           rs3004245     1        0.198921         9111626 A C
          rs57405729     1        0.198971         9116731 T C
           rs2505972     1        0.198973         9116899 A C
          rs58135491     1        0.198983         9118553 C T
          rs12145292     1        0.198983         9118596 C A
            rs765617     1        0.198999         9121782 G A
           rs1612895     1        0.199002         9122557 A G
          rs11121311     1        0.199004         9122973 G A
            rs770040     1        0.199034         9128489 T G
           rs3820034     1        0.199046         9129867 G A
            rs770041     1        0.199046         9129945 A G
          rs12117043     1        0.199096         9132520 G A
           rs1751681     1        0.199108         9133056 T C
           rs1327257     1        0.199239         9138890 A G
          rs12726360     1        0.199260         9140078 T C
          rs12127491     1        0.199264         9140327 C T
          rs12402657     1        0.199337         9146292 G A
          rs74051036     1        0.199337         9146332 C A
          rs12751466     1        0.199351         9147856 C T
          rs12080794     1        0.199364         9151325 C T
          rs12405816     1        0.199371         9153170 C T
          rs12061918     1        0.199372         9153438 T C
          rs76976126     1        0.199390         9157796 C T
          rs12742380     1        0.199405         9158600 G A
          rs17033261     1        0.199453         9159671 C T
          rs72637735     1        0.199456         9159738 G A
           rs7555782     1        0.199500         9160577 A G
           rs6694515     1        0.199565         9161619 C T
           rs6697376     1        0.199568         9162051 C T
          rs12753196     1        0.199578         9165818 C A
            rs770028     1        0.199619         9170878 G A
           rs1705299     1        0.199636         9177317 T C
          rs61605568     1        0.199649         9182683 T G
          rs10864390     1        0.199649         9182914 C T
           rs4908812     1        0.199656         9185660 G A
          rs12726928     1        0.199667         9190254 C A
           rs1001567     1        0.199680         9194614 G T
          rs61785845     1        0.199682         9195170 C T
           rs4406655     1        0.199722         9205179 G A
           rs7518834     1        0.199722         9205255 G A
          rs12121864     1        0.199723         9205332 C A
          rs17393144     1        0.199753         9210262 G A
          rs12128240     1        0.199764         9211303 C T
          rs12119878     1        0.199863         9218721 T G
           rs6577556     1        0.199877         9219383 T C
       Affx-50059180     1        0.199901         9220574 C T
            rs797252     1        0.199954         9223160 C A
          rs11121332     1        0.199977         9224079 T C
          rs17376524     1        0.200075         9226584 A G
          rs11802925     1        0.200150         9228624 T C
           rs4908527     1        0.200356         9234143 C T
            rs809972     1        0.200359         9234363 G T
            rs797259     1        0.200379         9237185 G A
           rs6577559     1        0.200386         9238095 C T
            rs797263     1        0.200389         9238553 C T
           rs6669897     1        0.200401         9240258 A G
           rs6657463     1        0.200404         9240495 C T
         rs112182059     1        0.200459         9244919 C T
           rs4908817     1        0.200467         9245572 G T
          rs12039077     1        0.200640         9249631 A G
       snp_1_9249641     1        0.200640         9249641 G A
          rs10864392     1        0.200649         9250991 C T
           rs2032542     1        0.200654         9251869 T C
           rs4908821     1        0.200655         9252134 A G
           rs1008446     1        0.200659         9252708 T C
         rs115238196     1        0.200675         9255849 G A
          rs61477440     1        0.200681         9256903 C T
            rs743973     1        0.200702         9260900 A C
         rs111438129     1        0.200723         9266537 G A
           rs4908826     1        0.200723         9266627 G A
           rs9434716     1        0.200727         9267668 C T
          rs56634614     1        0.200727         9267709 T C
           rs9435128     1        0.200727         9267720 T C
         rs112022475     1        0.200727         9267800 G T
           rs9434717     1        0.200728         9267900 T G
           rs9435130     1        0.200728         9267927 G A
           rs2032539     1        0.200734         9269719 T C
           rs9435136     1        0.200740         9271210 A G
           rs7516052     1        0.200741         9271439 C T
       Affx-50059228     1        0.200752         9274367 G A
           rs1009940     1        0.200787         9278142 G A
          rs78869344     1        0.200787         9278170 C T
          rs17033526     1        0.200807         9280173 A G
          rs10489436     1        0.200905         9285721 A G
          rs12072683     1        0.200921         9286018 C T
          rs11121345     1        0.200940         9286143 A G
          rs11576150     1        0.200974         9286375 A G
           rs9434723     1        0.201817         9292282 G A
           rs4908830     1        0.201833         9297871 A G
           rs2268175     1        0.201841         9300608 T C
           rs2268171     1        0.201846         9302315 C T
         rs113676650     1        0.201851         9304103 A C
           rs2239560     1        0.201853         9304731 G A
            rs732950     1        0.201867         9309746 G T
           rs2268170     1        0.201893         9315847 C T
       snp_1_9316904     1        0.201911         9316904 A G
           rs6662509     1        0.201926         9317604 C T
          rs80265342     1        0.201932         9317851 A G
           rs3753165     1        0.201932         9317873 T C
           rs3753164     1        0.201934         9317936 A G
       snp_1_9318401     1        0.201945         9318401 T C
       snp_1_9320814     1        0.202002         9320814 T G
           rs2268169     1        0.202012         9321241 G A
           rs6688832     1        0.202138         9323910 G A
           rs2071931     1        0.202349         9329289 C T
           rs9435166     1        0.202372         9331786 T C
           rs9435167     1        0.202373         9331880 A G
           rs9435168     1        0.202374         9331952 A G
          rs76919829     1        0.202378         9332449 C T
           rs7517538     1        0.202381         9332703 T C
            rs916384     1        0.202391         9333186 T C
          rs12093524     1        0.202424         9334714 G A
           rs2871656     1        0.202507         9337117 C T
            rs916380     1        0.202663         9341038 C T
            rs916379     1        0.202666         9341128 C T
           rs9661151     1        0.202759         9343799 C T
           rs9725703     1        0.202817         9345703 G A
           rs4465231     1        0.202862         9347278 G A
           rs9726385     1        0.202924         9349938 T C
           rs2075973     1        0.203061         9355897 A C
           rs2072734     1        0.203068         9356065 C T
           rs1294028     1        0.203630         9364634 A G
          rs75581935     1        0.203642         9364692 C T
            rs581587     1        0.204101         9366852 T C
           rs9442562     1        0.204325         9367908 A G
            rs630075     1        0.204399         9370911 A G
            rs629524     1        0.204401         9371099 G T
            rs525476     1        0.204456         9375586 C T
            rs926249     1        0.204484         9377864 T C
           rs1610407     1        0.204495         9378729 G T
           rs1294046     1        0.204507         9379693 G A
          rs17377604     1        0.204529         9381504 C T
           rs4908842     1        0.204619         9387311 T C
           rs1569422     1        0.204621         9387444 C T
            rs732591     1        0.204647         9389218 T C
          rs58412622     1        0.204687         9395125 G T
          rs11121374     1        0.204698         9396660 G A
          rs12728282     1        0.204712         9396935 C T
            rs478103     1        0.205003         9402403 T C
          rs78930438     1        0.205101         9404258 A G
          rs72860869     1        0.205107         9404367 T G
       snp_1_9404830     1        0.205132         9404830 G A
           rs2075972     1        0.205246         9406979 T C
          rs11121380     1        0.205397         9408959 A C
          rs11121382     1        0.205588         9411469 G C
           rs1299374     1        0.205666         9412408 A G
          rs61388173     1        0.205684         9412610 G T
           rs4908851     1        0.205701         9412787 A G
          rs11121384     1        0.205781         9413646 C T
           rs9435245     1        0.206011         9419290 T C
           rs4908853     1        0.206041         9420502 A G
            rs552230     1        0.206102         9422875 C A
          rs56068827     1        0.206154         9424815 T C
          rs61039900     1        0.206189         9426124 C T
           rs2275458     1        0.206235         9427842 A G
           rs2275457     1        0.206236         9427869 G A
           rs9442601     1        0.206258         9428685 T G
          rs10492967     1        0.206350         9431223 G A
       snp_1_9431708     1        0.206380         9431708 G A
           rs9308447     1        0.206419         9432390 C T
          rs17393334     1        0.206433         9432911 G A
           rs9729149     1        0.206560         9441040 C T
           rs1106370     1        0.206577         9443340 G A
          rs12134602     1        0.206603         9446761 G A
           rs2095904     1        0.206609         9447371 T C
           rs2311019     1        0.206624         9448517 G A
          rs12081575     1        0.206624         9448519 T C
          rs10864413     1        0.206626         9448649 G A
          rs12137140     1        0.206672         9454067 G T
         rs114830382     1        0.206709         9455667 G A
           rs6688312     1        0.206780         9458793 G T
          rs12022654     1        0.207677         9469114 G A
          rs12145857     1        0.209136         9483388 G A
         rs111398690     1        0.209136         9483495 G A
          rs66663433     1        0.209150         9486033 G A
          rs10864418     1        0.209171         9489972 A G
          rs34313156     1        0.209172         9490143 G A
           rs9726404     1        0.209206         9495571 T C
           rs9659326     1        0.209234         9497525 C T
           rs9660666     1        0.209238         9497652 T C
           rs9787285     1        0.209286         9499246 G A
           rs9662275     1        0.209329         9500640 G A
           rs9662295     1        0.209333         9500795 G A
         rs111681555     1        0.209350         9501360 G A
           rs9308451     1        0.209368         9502076 A G
           rs4926481     1        0.209382         9503008 T C
           rs9661190     1        0.209408         9504885 T C
           rs9661476     1        0.209421         9505821 T C
           rs9661728     1        0.209436         9506275 T C
          rs10735516     1        0.209484         9507004 T G
          rs12034064     1        0.209660         9508955 T C
          rs10779725     1        0.209735         9509782 C T
          rs10864422     1        0.209752         9509977 A G
          rs10864424     1        0.209763         9510088 G T
          rs12565445     1        0.209771         9510150 T C
          rs11121423     1        0.209817         9510526 T C
          rs11121424     1        0.210151         9511569 T G
          rs77223649     1        0.210406         9514081 G A
           rs4926491     1        0.210414         9514846 T C
           rs7544834     1        0.210584         9525235 G A
          rs10746490     1        0.210592         9525697 G A
          rs12042017     1        0.210593         9525764 G T
       snp_1_9528643     1        0.210643         9528643 C T
           rs6679380     1        0.210724         9533238 C T
           rs7418365     1        0.211184         9535303 A G
          rs12561781     1        0.211260         9538654 G C
           rs7367253     1        0.211279         9539693 T C
          rs10157778     1        0.211334         9542612 G A
          rs57883760     1        0.211341         9542971 A G
          rs12735814     1        0.211460         9549328 A G
           rs7550613     1        0.211715         9562830 G A
          rs12755956     1        0.211865         9567789 G A
          rs12040542     1        0.212242         9591499 T C
          rs72646711     1        0.212244         9593041 G T
          rs59618231     1        0.212254         9600204 G A
          rs12140494     1        0.212255         9600774 T C
           rs7411273     1        0.212264         9607041 C T
          rs72646718     1        0.212270         9617682 G A
           rs6698575     1        0.212276         9627521 A G
          rs57695837     1        0.212281         9637235 G T
           rs9430155     1        0.212282         9637591 G A
         rs116527740     1        0.212289         9650157 A G
           rs6540962     1        0.212290         9651279 C T
         rs145642812     1        0.212292         9652041 C T
       Affx-50060622     1        0.212296         9653604 C T
           rs4073710     1        0.212301         9655795 G A
           rs9430184     1        0.212317         9661061 A G
       Affx-50060627     1        0.212334         9666752 T C
          rs10779727     1        0.212369         9677853 T C
          rs10864432     1        0.212423         9684416 G A
           rs4076986     1        0.212512         9688512 A G
         rs113931733     1        0.212737         9690508 G A
           rs9430506     1        0.212955         9693988 C T
          rs12067477     1        0.213029         9696825 G A
          rs61783012     1        0.213146         9701280 A G
           rs4129341     1        0.213236         9704925 T G
           rs6540985     1        0.213324         9708688 A G
           rs4529711     1        0.213348         9709735 T C
           rs7516138     1        0.213392         9711642 A G
           rs4240895     1        0.213431         9713386 C T
           rs4240896     1        0.213434         9713500 G A
           rs7553125     1        0.213548         9718523 G A
          rs58784124     1        0.213591         9720526 A G
           rs4300218     1        0.213650         9725525 G A
          rs12568084     1        0.213716         9734287 G A
           rs9430636     1        0.213989         9739435 T C
           rs6677649     1        0.214043         9746248 A G
           rs6669509     1        0.214061         9748445 T G
           rs4240910     1        0.214078         9750457 T C
          rs12075554     1        0.214417         9767817 G A
           rs6541017     1        0.214436         9771564 A G
           rs3934934     1        0.214460         9776339 A G
          rs76096384     1        0.214497         9783405 G A
          rs11121486     1        0.214555         9795250 G A
          rs12569008     1        0.214557         9795719 C T
       snp_1_9796620     1        0.214560         9796620 C T
          rs59296248     1        0.214560         9796814 A G
       snp_1_9797922     1        0.214563         9797922 A G
         rs116136343     1        0.214569         9800551 A G
          rs10864436     1        0.214571         9801341 G A
          rs34757023     1        0.214573         9803594 A G
           rs7550295     1        0.214574         9804693 C T
           rs7550246     1        0.214576         9808302 A G
          rs10779731     1        0.214578         9811435 A G
             rs11674     1        0.214578         9811541 A G
          rs80151220     1        0.214585         9831122 C T
          rs10746492     1        0.214589         9842576 C T
         rs115412424     1        0.214595         9851267 T C
          rs12083800     1        0.214598         9856826 T G
          rs11121493     1        0.214603         9864493 C T
           rs6699320     1        0.214620         9887628 T C
           rs1767277     1        0.214623         9888202 C T
           rs1660738     1        0.214796         9893373 A G
          rs12032209     1        0.215373         9897001 A C
           rs5017476     1        0.215612         9898433 G A
          rs10492968     1        0.215740         9900163 C T
           rs1933734     1        0.215886         9902128 T C
          rs10864439     1        0.215907         9902900 T G
           rs1220395     1        0.216023         9908269 C T
           rs1220404     1        0.216032         9918183 T C
           rs1220405     1        0.216035         9922245 A G
           rs2278611     1        0.216036         9923101 G A
           rs3888014     1        0.216036         9923486 A G
           rs6695334     1        0.216043         9926924 T C
            rs935074     1        0.216059         9929967 G A
          rs60624175     1        0.216060         9930134 A G
           rs1470160     1        0.216061         9930257 G A
         rs138853868     1        0.216061         9930274 G A
           rs7541300     1        0.216062         9930960 A G
         rs182345922     1        0.216064         9934806 C T
          rs12128766     1        0.216066         9937041 C T
          rs17034420     1        0.216067         9938165 A G
           rs4417070     1        0.216069         9940893 T C
            rs935075     1        0.216070         9942118 C T
          rs11808614     1        0.216082         9951288 C T
          rs12073123     1        0.216084         9954158 G A
          rs72858053     1        0.216085         9956028 C T
           rs1220383     1        0.216088         9958594 A T
           rs1372106     1        0.216093         9964708 A G
           rs2486084     1        0.216137         9965425 G A
           rs2033960     1        0.216728         9975201 C T
           rs4846104     1        0.217114         9978247 A G
           rs1220390     1        0.217118         9978658 C T
          rs79995992     1        0.217131         9985029 C T
             rs11828     1        0.217134         9987007 C T
          rs17034440     1        0.217135         9987322 A G
           rs1220398     1        0.217147         9994339 A G
           rs1234694     1        0.217172        10003320 G A
           rs1220421     1        0.217181        10008221 G A
      snp_1_10013014     1        0.217186        10013014 A C
           rs2890358     1        0.217192        10027540 G A
           rs6683452     1        0.217193        10029913 A G
          rs12082318     1        0.217197        10036009 G A
         rs113113797     1        0.217206        10043989 G A
          rs12136213     1        0.217209        10046460 A G
          rs12140058     1        0.217211        10049177 T G
         rs113346921     1        0.217266        10059718 A C
           rs3125085     1        0.217276        10061671 T C
          rs77984683     1        0.217293        10071787 T C
           rs7528979     1        0.217313        10093457 C T
          rs11803995     1        0.217314        10094313 G A
         rs114982490     1        0.217319        10101712 G T
         rs182969387     1        0.217319        10102318 G A
          rs12406448     1        0.217323        10106775 T C
          rs11809750     1        0.217327        10112426 G A
          rs77056073     1        0.217335        10123395 A G
          rs78312337     1        0.217336        10125566 C T
          rs11121515     1        0.217336        10125765 C T
           rs9430244     1        0.217358        10155283 A G
          rs12076922     1        0.217365        10165301 T G
          rs10127541     1        0.217365        10165316 G A
           rs6669051     1        0.217375        10176901 C T
          rs17034501     1        0.217421        10193026 C T
           rs6671289     1        0.217434        10195940 G A
           rs6687550     1        0.217439        10197612 C T
          rs12070814     1        0.217447        10200574 C T
          rs35316894     1        0.217457        10203988 T C
          rs12144133     1        0.217458        10204186 T G
           rs6696978     1        0.217461        10209557 A G
           rs2273299     1        0.217467        10218439 T C
           rs6659436     1        0.217468        10219202 C T
          rs78877530     1        0.217468        10220054 G A
          rs80010879     1        0.217469        10220654 G A
           rs6667049     1        0.217470        10221847 C T
          rs17034560     1        0.217475        10229158 G A
          rs17034563     1        0.217480        10230506 T G
          rs12092513     1        0.217484        10231463 C T
          rs12074936     1        0.217533        10234035 T C
           rs2180184     1        0.217604        10235946 T C
           rs6541080     1        0.217608        10236039 G A
           rs7418410     1        0.217625        10236402 C T
           rs7546642     1        0.217647        10238770 A G
           rs6682295     1        0.217650        10239197 G A
           rs6702375     1        0.217669        10242470 C T
           rs6691645     1        0.217731        10257167 A G
           rs3903151     1        0.217736        10260592 A G
         rs115868376     1        0.217736        10260835 G A
           rs4348727     1        0.217750        10265606 G A
           rs2027330     1        0.217766        10275592 C T
          rs11121532     1        0.217767        10277898 G T
           rs4846197     1        0.217768        10282166 G A
         rs115557811     1        0.217768        10282264 C T
         rs115991455     1        0.217768        10282431 G A
          rs17396340     1        0.217769        10286176 G A
          rs10492969     1        0.217769        10286358 T C
       Affx-50004572     1        0.217769        10287568 A C
          rs78878600     1        0.217777        10293159 C A
      snp_1_10294089     1        0.217778        10294089 A G
          rs12136376     1        0.217778        10296452 C T
       Affx-50004580     1        0.217785        10302949 G A
           rs6700866     1        0.217785        10306038 A G
           rs4529713     1        0.217786        10307295 A G
            rs946504     1        0.217786        10308597 T C
          rs11586485     1        0.217788        10309026 G A
           rs4846207     1        0.217790        10313811 T C
           rs4846208     1        0.217790        10313839 T C
           rs4846209     1        0.217791        10322054 G A
           rs4846210     1        0.217791        10322153 A G
          rs76830615     1        0.217795        10331951 T C
          rs12131785     1        0.217802        10341516 C T
           rs6541088     1        0.217802        10342169 T C
          rs17034660     1        0.217802        10342522 G A
           rs3748576     1        0.217802        10342629 G A
          rs10492971     1        0.217802        10342975 G A
         rs115940622     1        0.217802        10345067 A G
          rs12120191     1        0.217802        10345772 T C
          rs10492972     1        0.217827        10353112 T C
           rs2039778     1        0.217827        10354601 A G
          rs12130220     1        0.217829        10359944 T G
          rs41274462     1        0.217832        10364057 A G
              rs8019     1        0.217835        10366487 T G
           rs4846212     1        0.217838        10370312 T C
          rs17410217     1        0.217838        10371854 A G
          rs17034716     1        0.217839        10373503 A G
          rs12132134     1        0.217840        10378428 A G
          rs17401966     1        0.217841        10385471 A G
          rs74722876     1        0.217843        10397049 A G
          rs17034766     1        0.217843        10398782 C T
          rs10492973     1        0.217843        10398985 T C
          rs17034775     1        0.217843        10399008 G A
           rs1556917     1        0.217843        10400990 C A
          rs74672761     1        0.217844        10404130 A G
           rs6703708     1        0.217848        10413447 C T
           rs7546368     1        0.217853        10418826 G A
          rs74487811     1        0.217853        10419253 A G
          rs12403443     1        0.217854        10423988 A G
          rs11121548     1        0.217854        10424252 C T
      snp_1_10428582     1        0.217856        10428582 G A
         rs115254676     1        0.217856        10429103 G A
          rs12141192     1        0.217862        10431132 C T
          rs17411502     1        0.217862        10431158 T C
          rs72867431     1        0.217862        10431329 C T
         rs116731732     1        0.217862        10432016 A G
          rs11121551     1        0.217863        10435170 T C
         rs111399725     1        0.217864        10436580 A G
         rs116167243     1        0.217865        10438148 C T
          rs11121556     1        0.217872        10442867 T C
          rs58053556     1        0.217872        10442903 A G
          rs61778412     1        0.217872        10443777 A G
         rs112470013     1        0.217879        10449419 T C
           rs4846217     1        0.217881        10451799 C T
         rs116025597     1        0.217884        10458962 C G
           rs3737155     1        0.217884        10459779 G A
           rs4846219     1        0.217886        10463888 C A
         rs142082081     1        0.217886        10464942 A G
           rs6541094     1        0.217887        10467074 G A
          rs57963032     1        0.218044        10481555 A G
            rs491880     1        0.218360        10485445 G T
            rs505141     1        0.218364        10488314 A G
            rs649101     1        0.218366        10490111 T C
            rs484416     1        0.218368        10491209 G A
            rs544289     1        0.218378        10499236 A G
         rs113015471     1        0.218386        10504432 A G
           rs1308520     1        0.218399        10510682 A G
         rs114793873     1        0.218399        10510692 G A
            rs628462     1        0.218405        10511544 C T
           rs1307497     1        0.218408        10512056 T C
         rs201539481     1        0.218434        10518596 C T
           rs6667629     1        0.218458        10524467 T C
           rs2781233     1        0.218469        10529194 T C
          rs11588734     1        0.218474        10532981 A G
            rs607941     1        0.218483        10539543 C T
           rs6680568     1        0.218484        10539833 A G
      snp_1_10549709     1        0.218502        10549709 A G
           rs4846228     1        0.218505        10552718 C T
           rs6697070     1        0.218506        10553148 C T
      snp_1_10554074     1        0.218507        10554074 A G
            rs596537     1        0.218507        10554709 G T
            rs620405     1        0.218508        10554794 T C
            rs622623     1        0.218508        10555257 C T
            rs636291     1        0.218512        10556097 G A
            rs648324     1        0.218513        10556447 G T
            rs589400     1        0.218538        10561282 A G
          rs10864459     1        0.218552        10563609 A G
           rs2506878     1        0.218612        10566095 C A
            rs616488     1        0.218619        10566215 A G
          rs17412703     1        0.218638        10566828 C T
            rs604814     1        0.218644        10567122 G A
            rs604369     1        0.218645        10567208 C A
           rs2480786     1        0.218646        10567658 C T
           rs6540935     1        0.218654        10571841 C A
           rs2274985     1        0.218657        10573867 G A
         rs184274173     1        0.218669        10579491 C T
           rs2483677     1        0.218673        10580891 C T
           rs2056417     1        0.218675        10581658 G A
           rs7522072     1        0.218684        10584346 T C
           rs2506887     1        0.218685        10584672 G A
          rs17035154     1        0.218690        10585315 A G
          rs17035156     1        0.218723        10585527 C A
           rs7548453     1        0.218731        10589836 A G
          rs17035189     1        0.218747        10597024 A G
           rs2480777     1        0.218749        10597551 C T
          rs17035212     1        0.218761        10599563 C T
           rs2506898     1        0.218774        10604539 G A
           rs2480775     1        0.218779        10606996 G T
            rs710130     1        0.218780        10607394 C T
            rs944191     1        0.218780        10607451 T C
          rs11121583     1        0.218785        10608398 A G
           rs2480772     1        0.218788        10609460 C T
          rs12120962     1        0.218788        10609505 G A
           rs2150038     1        0.218789        10609973 G T
           rs1411401     1        0.218790        10610680 C T
           rs4846232     1        0.218794        10612810 T C
          rs10157111     1        0.218795        10613344 T G
          rs10864463     1        0.218796        10613560 A G
          rs12127400     1        0.218797        10613660 C T
          rs12402967     1        0.218804        10617924 T C
          rs12565494     1        0.218814        10629562 G A
           rs6540936     1        0.218815        10630300 A G
           rs4846235     1        0.218825        10632235 C T
         rs114848945     1        0.218826        10632521 G A
           rs6664134     1        0.218829        10633543 C A
           rs6540938     1        0.218834        10636459 G A
          rs61776260     1        0.218836        10638202 G A
          rs12741973     1        0.218837        10638604 C T
           rs7552996     1        0.218934        10642793 G T
          rs12038548     1        0.219010        10643197 G A
          rs58688469     1        0.219285        10648650 G A
          rs12090714     1        0.219298        10649223 G A
          rs12087384     1        0.219307        10649507 T C
          rs57853007     1        0.219324        10649976 A G
          rs11577757     1        0.219337        10650344 C T
           rs6540940     1        0.219382        10651460 C T
           rs6668131     1        0.219436        10652605 G A
          rs61776268     1        0.219500        10653409 C T
            rs284272     1        0.219522        10653628 G T
            rs284270     1        0.219604        10654552 C T
            rs284268     1        0.219650        10656324 C T
           rs6657808     1        0.219650        10656335 C T
            rs284267     1        0.219650        10656351 C A
            rs284280     1        0.219682        10666646 C T
          rs76248111     1        0.219711        10671565 G A
         rs143260495     1        0.219718        10672987 C T
           rs3790630     1        0.219719        10673094 C T
            rs479407     1        0.219719        10673194 G A
           rs2242288     1        0.219870        10684098 C A
          rs57572959     1        0.219885        10687517 C A
          rs17035482     1        0.219899        10690948 C T
            rs284301     1        0.219912        10694125 G A
           rs2128416     1        0.219966        10700448 T C
            rs284246     1        0.219992        10704070 T C
          rs74925357     1        0.219995        10704566 G A
          rs11587145     1        0.219996        10704688 C T
          rs72858521     1        0.220008        10706661 C T
            rs284298     1        0.220030        10710255 G A
          rs72858525     1        0.220038        10711651 C T
            rs475980     1        0.220084        10719645 A G
      snp_1_10725238     1        0.220117        10725238 G A
          rs17035541     1        0.220133        10727491 C T
          rs12567769     1        0.220136        10727773 A G
           rs4845840     1        0.220174        10732378 C T
         rs116538342     1        0.220220        10737815 G A
            rs284307     1        0.220232        10739255 T C
          rs17035549     1        0.220237        10739863 C A
            rs556506     1        0.220244        10740626 G T
            rs544722     1        0.220266        10743042 T C
            rs284262     1        0.220269        10743363 T C
           rs7555370     1        0.220274        10743947 G A
             rs67969     1        0.220328        10749197 T C
          rs72860115     1        0.220341        10749626 C A
          rs72860118     1        0.220365        10750357 G A
            rs516243     1        0.220367        10750432 A G
          rs72860122     1        0.220553        10753030 G A
         rs114024231     1        0.220554        10753032 C T
           rs4845948     1        0.220873        10757199 G T
           rs7514751     1        0.221476        10762432 C T
            rs284289     1        0.221757        10763815 C T
          rs12567505     1        0.222075        10765383 C T
          rs11804707     1        0.222207        10766466 A G
          rs11805515     1        0.222367        10767785 T C
            rs488834     1        0.222381        10767902 C T
            rs616519     1        0.222392        10768002 T C
            rs284233     1        0.222709        10777260 G A
          rs77671368     1        0.222730        10778498 T C
       Affx-50004701     1        0.222763        10780444 G A
            rs706007     1        0.222768        10780727 A G
            rs284254     1        0.222862        10786314 A G
          rs56991136     1        0.223007        10793973 G A
            rs880315     1        0.223063        10796866 T C
          rs12046278     1        0.223115        10799577 T C
          rs77810865     1        0.223123        10799976 G A
           rs4845843     1        0.223157        10801585 G A
           rs4845953     1        0.223186        10801989 G A
         rs114011361     1        0.224212        10806041 T C
            rs205490     1        0.224555        10807369 G A
         rs113107242     1        0.224755        10808537 C T
           rs2076492     1        0.224763        10808587 A G
            rs205479     1        0.225407        10812417 T C
           rs2387415     1        0.225721        10814191 A G
            rs205483     1        0.225892        10814938 C T
            rs205484     1        0.226003        10815421 T C
         rs141483987     1        0.226135        10818066 C T
          rs11121615     1        0.226306        10825577 C T
          rs78434873     1        0.226307        10825656 C T
            rs205488     1        0.226335        10827135 T C
            rs205472     1        0.226443        10832322 G A
            rs205474     1        0.226454        10832861 C T
          rs12031981     1        0.226499        10834579 T C
          rs12076104     1        0.226511        10834891 G T
          rs17035713     1        0.226735        10840905 A G
          rs11121617     1        0.226777        10842021 A G
            rs710139     1        0.226872        10844558 T C
            rs776909     1        0.226918        10845821 A C
          rs10864471     1        0.227040        10849645 A G
           rs1737617     1        0.227056        10850798 G A
           rs1737618     1        0.227056        10850844 C A
          rs11577258     1        0.227120        10855315 C T
            rs718047     1        0.227381        10858746 C A
          rs11121628     1        0.227437        10859478 G A
          rs10779746     1        0.227506        10860379 G A
          rs60517477     1        0.227855        10864916 C T
           rs1750860     1        0.228079        10867821 G A
           rs7547302     1        0.228350        10871340 G A
           rs1769669     1        0.228509        10873382 G A
           rs1776219     1        0.228568        10874152 T G
           rs1776220     1        0.228597        10874522 T C
           rs6540951     1        0.228807        10879725 G A
       Affx-50004760     1        0.228854        10881454 C T
          rs10864474     1        0.228912        10883600 A G
           rs1474704     1        0.228936        10884459 A G
          rs79659324     1        0.229013        10887205 C T
            rs539790     1        0.229033        10887923 C T
            rs634478     1        0.229097        10888791 T C
           rs7555879     1        0.229163        10890026 G A
           rs2143385     1        0.229170        10891339 G A
            rs526764     1        0.229172        10891687 G A
            rs541695     1        0.229182        10894724 C T
          rs10082083     1        0.229194        10898009 G A
            rs494359     1        0.229200        10899840 C T
            rs946684     1        0.229208        10901994 C T
          rs12140279     1        0.229211        10902673 G T
          rs76116121     1        0.229211        10902805 A G
           rs1292664     1        0.229222        10905365 C T
           rs1292665     1        0.229230        10907208 T C
           rs1292666     1        0.229247        10908412 T C
            rs515331     1        0.229273        10909593 C T
            rs496604     1        0.229341        10912624 A G
          rs12085982     1        0.229352        10913147 A G
            rs667444     1        0.229405        10915507 C T
       Affx-50004858     1        0.229481        10918929 A G
           rs1292646     1        0.229485        10919094 T C
          rs12048262     1        0.229521        10920676 A G
           rs1280993     1        0.229536        10921228 T C
           rs1769678     1        0.229553        10921903 G T
           rs1280992     1        0.229564        10922290 A G
           rs7543046     1        0.229567        10922467 C T
           rs1280989     1        0.229598        10924273 G A
          rs74052557     1        0.229603        10924561 G A
         rs117877997     1        0.229603        10924571 C T
           rs1280988     1        0.229606        10924710 G A
      snp_1_10925213     1        0.229615        10925213 A G
           rs1281000     1        0.229932        10929928 T C
       Affx-50004944     1        0.230007        10931056 C A
          rs35216028     1        0.230100        10932432 A C
           rs1890740     1        0.230162        10933361 G T
           rs1280996     1        0.230344        10935232 C T
           rs1280995     1        0.230386        10935423 G A
           rs6667663     1        0.230389        10935437 C T
          rs12756252     1        0.230396        10935519 G A
         rs114238103     1        0.230495        10937643 C T
           rs6660223     1        0.230516        10938897 C T
          rs11586137     1        0.230526        10940895 C A
           rs7543908     1        0.230552        10947553 C T
           rs4845960     1        0.230552        10947580 G A
           rs2387420     1        0.230586        10956645 A G
           rs6670956     1        0.230601        10957719 A C
          rs12410376     1        0.230606        10957984 C T
           rs7522413     1        0.230624        10958935 G A
         rs117924578     1        0.231718        10967992 A C
          rs10864479     1        0.231849        10968730 T G
           rs4845962     1        0.231905        10969950 G A
          rs10157927     1        0.231917        10974329 G T
           rs7548661     1        0.231918        10974968 T C
           rs1280975     1        0.231925        10976695 T C
           rs1280972     1        0.231970        10978062 A G
           rs1280971     1        0.231974        10978316 G A
           rs1280970     1        0.231979        10978810 A G
           rs4845964     1        0.231998        10980544 G A
           rs2387422     1        0.232003        10980998 C T
           rs2486671     1        0.232036        10983951 G A
           rs1280984     1        0.232043        10984562 T C
          rs12748162     1        0.232062        10986308 C A
           rs1749881     1        0.232086        10988493 T G
           rs1749880     1        0.232096        10989498 G A
           rs2387698     1        0.232124        10992104 G A
          rs12066915     1        0.232793        10993727 C A
           rs7527445     1        0.233696        10997978 T C
          rs77761246     1        0.233696        10998043 C A
            rs744921     1        0.233699        10998509 G A
      snp_1_10999559     1        0.233705        10999559 C T
           rs1925666     1        0.233705        10999600 T C
          rs12755921     1        0.233710        11000276 G A
           rs6656310     1        0.233741        11002488 C T
           rs2275490     1        0.233835        11006569 G A
           rs1281018     1        0.233869        11008102 G A
          rs10864483     1        0.233872        11008341 G A
           rs1281009     1        0.233900        11010853 G A
           rs1281008     1        0.233902        11011002 C T
      snp_1_11012542     1        0.233916        11012542 T C
           rs6540959     1        0.233949        11016378 A C
          rs12041143     1        0.233962        11017026 C A
          rs12033594     1        0.233992        11019245 T G
          rs75884965     1        0.234033        11022834 T C
           rs6667397     1        0.234043        11023696 G A
           rs6659231     1        0.234073        11024353 A G
          rs11121663     1        0.234078        11024395 T C
          rs11121664     1        0.234106        11024637 T C
       Affx-50005307     1        0.234666        11028600 A G
          rs75524741     1        0.235084        11031607 T C
         rs114664495     1        0.235225        11032639 G A
           rs2003046     1        0.235251        11032827 C A
          rs12565727     1        0.235259        11033082 A G
          rs34350247     1        0.235270        11034460 A G
          rs11576658     1        0.235288        11037736 C T
          rs12059717     1        0.235323        11043485 C T
           rs9430161     1        0.235346        11046855 G T
           rs6704113     1        0.235421        11053101 A G
          rs12724573     1        0.235594        11054486 C A
          rs11121675     1        0.235986        11060075 G T
          rs11121676     1        0.236007        11063043 T C
          rs12744501     1        0.236066        11070652 C T
           rs3765896     1        0.236145        11074420 G A
           rs3765897     1        0.236145        11074582 A G
           rs2273348     1        0.236152        11079077 A G
           rs2273347     1        0.236156        11086332 A G
           rs1033638     1        0.236156        11086717 A G
          rs12085877     1        0.236157        11087687 C T
       Affx-50005598     1        0.236157        11087751 A G
          rs12711521     1        0.236164        11090916 C A
          rs17409276     1        0.236165        11091205 G A
          rs12072993     1        0.236173        11094362 A G
           rs7548659     1        0.236277        11107439 G T
          rs12121344     1        0.236388        11111629 C T
          rs74624408     1        0.236445        11127774 C A
           rs1130683     1        0.236445        11132217 G A
           rs2791648     1        0.236445        11132638 G T
           rs2791647     1        0.236446        11132801 G A
       Affx-50005955     1        0.236457        11140024 G A
          rs12072693     1        0.236457        11140443 G A
           rs2273337     1        0.236457        11141102 A G
          rs12136825     1        0.236457        11147241 C T
          rs79558202     1        0.236486        11166302 C T
              rs2536     1        0.236487        11166713 T C
           rs2275525     1        0.236506        11169676 C T
           rs2261434     1        0.236513        11170131 A C
          rs17036350     1        0.236631        11171226 C T
           rs3737611     1        0.236638        11186897 A G
          rs12732063     1        0.236643        11191232 G A
           rs1417131     1        0.236643        11191922 T C
           rs6701524     1        0.236643        11198502 A G
           rs1057079     1        0.236643        11205058 C T
          rs17036414     1        0.236643        11211395 G A
          rs17036418     1        0.236643        11211733 A G
           rs1770345     1        0.236643        11214580 C A
          rs78271920     1        0.236643        11216572 C T
           rs4282823     1        0.236643        11216665 C T
          rs10492975     1        0.236648        11235476 A G
          rs17036452     1        0.236648        11237740 G A
          rs11121696     1        0.236648        11238063 T C
           rs7540001     1        0.236648        11243833 A G
          rs79747801     1        0.236648        11244188 A G
          rs12141008     1        0.236654        11252947 A C
           rs2076658     1        0.236654        11255008 T C
          rs12117032     1        0.236658        11255702 G A
           rs3765903     1        0.236661        11260457 A G
           rs2300094     1        0.236665        11266044 C T
           rs1010447     1        0.236672        11269796 T C
          rs12116957     1        0.236672        11273418 T G
          rs79239594     1        0.236672        11275096 G A
           rs4845985     1        0.236676        11288618 G A
           rs2076655     1        0.236676        11289161 G A
       Affx-50006636     1        0.236677        11289449 G A
           rs2300088     1        0.236677        11290640 T C
          rs11121704     1        0.236677        11293959 C T
           rs1135172     1        0.236677        11301714 A G
           rs2076656     1        0.236677        11301841 C A
           rs4845858     1        0.236677        11304720 C T
      snp_1_11313034     1        0.236677        11313034 C T
          rs11121710     1        0.236677        11313244 T C
          rs12142905     1        0.236678        11318983 T C
           rs1883965     1        0.236684        11322156 A G
           rs1074078     1        0.236727        11326788 C T
          rs36082362     1        0.236886        11335901 C T
           rs6685950     1        0.236904        11340472 G T
          rs10864497     1        0.236906        11341566 C T
          rs11121715     1        0.236912        11345339 T C
          rs17036631     1        0.236915        11347492 C T
         rs146606888     1        0.236940        11361957 G T
          rs11121720     1        0.236953        11364920 T C
          rs79693481     1        0.236966        11367163 T C
         rs149898814     1        0.236980        11369550 G A
           rs3010223     1        0.236998        11372638 A G
           rs2982373     1        0.237033        11377114 G A
          rs60793387     1        0.237101        11379165 A G
         rs148624637     1        0.237149        11380622 A G
         rs115085128     1        0.237294        11384107 C T
          rs78843543     1        0.237442        11385130 G T
          rs75756198     1        0.237710        11386985 C T
           rs2788567     1        0.238043        11389291 C T
           rs2982376     1        0.238191        11390336 T C
           rs2982380     1        0.238304        11395283 A C
            rs909836     1        0.238402        11398365 T C
           rs3120820     1        0.238476        11400223 T C
           rs2982384     1        0.238510        11401745 G A
         rs114723023     1        0.238514        11402662 G A
           rs3120817     1        0.238520        11404379 A G
           rs2744842     1        0.238528        11406496 T C
           rs2744844     1        0.238536        11409176 T C
          rs10864498     1        0.238537        11409469 G A
           rs2744847     1        0.238541        11411071 G T
           rs2788558     1        0.238542        11411432 G A
           rs2788549     1        0.238560        11417982 G A
          rs72858688     1        0.238563        11419196 G A
           rs2744852     1        0.238564        11419403 C T
           rs2744854     1        0.238565        11419868 C T
          rs72858692     1        0.238569        11421233 G T
           rs2744857     1        0.238570        11421815 C T
           rs2982364     1        0.238672        11432744 T C
       Affx-50006815     1        0.238724        11434814 G A
           rs2335405     1        0.238759        11436157 T C
          rs72860210     1        0.238782        11436982 G A
          rs61053736     1        0.238795        11437466 T C
           rs2744812     1        0.238811        11438026 T C
           rs2788557     1        0.238910        11439588 A G
      snp_1_11439839     1        0.238912        11439839 C A
           rs2982368     1        0.238914        11440188 G A
           rs3010205     1        0.238918        11440957 A G
           rs3010208     1        0.238948        11444975 C T
          rs11121724     1        0.238953        11445223 C T
           rs6660541     1        0.238965        11447805 G A
           rs6685668     1        0.238965        11447850 C T
           rs4335380     1        0.238985        11452564 G A
          rs12058244     1        0.239001        11456027 G A
          rs12095805     1        0.239001        11456098 T C
          rs79900328     1        0.239006        11456731 T G
           rs6671983     1        0.239044        11461601 G A
          rs11121727     1        0.239062        11465290 A G
           rs4846002     1        0.239070        11467354 G T
         rs112277093     1        0.239071        11467617 C T
          rs11121728     1        0.239074        11468442 T C
         rs146782467     1        0.239086        11471028 C A
          rs17419268     1        0.239099        11473323 T C
          rs10864504     1        0.239116        11476203 G A
           rs2890085     1        0.239121        11476541 T C
           rs2379143     1        0.239131        11477192 C T
          rs10864505     1        0.239132        11477294 C T
          rs11121731     1        0.239132        11477341 C A
           rs3124621     1        0.239141        11480820 C T
          rs75364855     1        0.239161        11482738 G T
           rs2379146     1        0.239162        11482917 G A
           rs6661145     1        0.239192        11485666 T C
           rs2077480     1        0.239220        11488203 G T
           rs2379148     1        0.239220        11488221 A G
           rs3123602     1        0.239235        11489175 G A
            rs877309     1        0.239245        11489678 A G
       Affx-50006843     1        0.239321        11490580 C T
          rs10864508     1        0.239335        11490744 T G
       Affx-50006844     1        0.239338        11490853 C T
       Affx-50006845     1        0.239382        11492242 C T
         rs150625307     1        0.239382        11492248 C T
           rs2922240     1        0.239432        11493832 T C
          rs11121734     1        0.239433        11493868 G A
           rs2379151     1        0.239452        11494573 A G
          rs12036240     1        0.239473        11496333 G A
           rs3010217     1        0.239475        11496715 C T
           rs3099624     1        0.239477        11496994 C T
           rs3123605     1        0.239483        11498058 A G
           rs7414229     1        0.239485        11498299 T C
          rs11806225     1        0.239491        11499286 T C
           rs3099628     1        0.239491        11499416 C T
      snp_1_11500864     1        0.239536        11500864 G A
          rs11585441     1        0.239573        11501431 T C
         rs190343395     1        0.239608        11502003 T C
         rs150262998     1        0.239667        11503804 G A
           rs2379159     1        0.239672        11504514 C T
           rs3099630     1        0.239678        11505486 A G
         rs117610768     1        0.239689        11507143 C T
           rs3124627     1        0.239708        11508016 G A
          rs12407951     1        0.239728        11508362 T G
          rs56679872     1        0.239864        11515336 G A
           rs6682318     1        0.239875        11517135 G A
          rs12026602     1        0.239881        11518397 C T
          rs11121739     1        0.239885        11519483 C T
           rs7551815     1        0.239887        11520116 C T
          rs11121742     1        0.239889        11520653 T G
          rs12029524     1        0.239891        11521027 C A
       Affx-50006859     1        0.239892        11521373 G T
          rs12125968     1        0.239894        11522061 C T
          rs12046038     1        0.239907        11525533 A G
          rs17036930     1        0.239950        11531918 C T
          rs10159458     1        0.239974        11534053 A C
          rs12033921     1        0.239981        11536010 C A
           rs2007215     1        0.239985        11537977 C T
          rs11121750     1        0.239996        11542899 C T
           rs7555562     1        0.239997        11542957 A C
          rs12030427     1        0.240001        11545278 G A
          rs10779756     1        0.240003        11545862 C T
          rs12068407     1        0.240004        11546592 T G
           rs2379135     1        0.240005        11547064 C T
          rs59588405     1        0.240037        11550647 T G
          rs78622607     1        0.240045        11553382 A G
          rs11121755     1        0.240045        11553456 A C
          rs12129869     1        0.240046        11554564 G A
          rs12129875     1        0.240046        11554595 G A
          rs11121758     1        0.240046        11554962 C A
          rs10864512     1        0.240050        11556348 A G
          rs11582732     1        0.240052        11556418 T C
           rs4846012     1        0.240057        11557926 T G
          rs12130483     1        0.240057        11557970 A G
      snp_1_11558781     1        0.240059        11558781 A G
          rs74055714     1        0.240064        11560954 A C
          rs75417796     1        0.240067        11562412 G A
           rs2235665     1        0.240067        11562490 G A
          rs60362998     1        0.240067        11562913 C T
           rs2817614     1        0.240070        11564507 G A
           rs2745265     1        0.240095        11574942 C T
          rs17036947     1        0.240099        11575260 G T
           rs7513927     1        0.240137        11577093 C A
           rs3887379     1        0.240143        11577831 A G
           rs2072996     1        0.240152        11578973 T C
           rs6663540     1        0.240164        11580479 A G
           rs2076469     1        0.240191        11584164 A G
           rs2817632     1        0.240242        11588231 T C
           rs2817631     1        0.240287        11588867 C T
           rs2076468     1        0.240361        11589911 G A
           rs2235660     1        0.240405        11595331 G A
           rs2817626     1        0.240422        11598670 G T
           rs2745293     1        0.240424        11599280 G A
           rs2817621     1        0.240431        11601119 A G
           rs2817619     1        0.240438        11603063 C T
          rs76856813     1        0.240455        11607885 G A
           rs2745291     1        0.240455        11607932 G A
           rs2745290     1        0.240468        11611781 G A
         rs113354179     1        0.240472        11612833 G A
           rs2817611     1        0.240473        11613163 C T
           rs2594289     1        0.240477        11614268 T C
          rs74479719     1        0.240510        11615279 G A
           rs2817594     1        0.240617        11618592 T G
          rs11808316     1        0.240631        11619154 C T
          rs12078550     1        0.240648        11621262 G A
           rs2817581     1        0.240661        11622979 C T
          rs74055108     1        0.240684        11625977 T G
           rs2745285     1        0.240691        11626858 T C
      snp_1_11627698     1        0.240698        11627698 T C
         rs140071917     1        0.240709        11629134 C T
           rs2745282     1        0.240717        11630230 T G
          rs67213966     1        0.240721        11630683 G T
          rs12132071     1        0.240757        11635426 A C
           rs2745276     1        0.240803        11641283 G A
          rs74779790     1        0.240808        11641453 T C
           rs2745275     1        0.240936        11645598 G A
           rs2745273     1        0.240987        11647232 T C
           rs2817644     1        0.241000        11647669 C T
          rs11589841     1        0.241016        11648200 G A
       Affx-50007004     1        0.241074        11650075 C T
          rs75144504     1        0.241078        11650233 T C
         rs143619357     1        0.241098        11650876 G T
            rs714829     1        0.241130        11651910 A G
           rs2072998     1        0.241194        11654009 C T
           rs7530509     1        0.241208        11654491 A G
           rs6694271     1        0.241273        11656589 G A
            rs761087     1        0.241276        11656684 A G
          rs28584750     1        0.241281        11656824 C T
          rs57174059     1        0.241308        11657683 G A
            rs761084     1        0.241377        11660710 T C
           rs6540984     1        0.241491        11676287 A G
            rs761092     1        0.241503        11678195 A G
           rs4845871     1        0.241508        11678869 G A
           rs4845872     1        0.241508        11678938 G A
           rs7550768     1        0.241517        11680283 C T
           rs6701965     1        0.241525        11681568 C T
          rs17037122     1        0.241577        11689663 A G
           rs2335768     1        0.241590        11691161 G A
          rs76805558     1        0.241614        11696618 G T
           rs7526268     1        0.241642        11702155 C T
           rs6540987     1        0.241710        11703843 A G
              rs9614     1        0.242687        11710561 T G
            rs909934     1        0.243123        11713563 G A
           rs2272983     1        0.243184        11714368 T G
          rs12139487     1        0.243327        11717300 T C
           rs3125816     1        0.243353        11718195 A G
          rs12403639     1        0.243390        11720572 C T
           rs2294642     1        0.243408        11721693 G A
           rs3125815     1        0.243424        11722688 G A
           rs9430591     1        0.243503        11727678 C T
            rs747863     1        0.243589        11732932 C T
      snp_1_11733791     1        0.243617        11733791 T C
            rs878778     1        0.243667        11735245 A C
           rs2233025     1        0.243681        11735652 G A
           rs3767300     1        0.243707        11736410 C T
           rs2336030     1        0.243714        11736600 C T
          rs11121796     1        0.244062        11744797 G A
           rs2336031     1        0.244098        11745459 A G
       Affx-50007298     1        0.244407        11749923 G A
           rs7539455     1        0.244717        11754168 G T
          rs72638643     1        0.244728        11755018 G A
          rs74054215     1        0.244728        11755021 A G
           rs9430624     1        0.244835        11763677 G A
           rs6687381     1        0.244912        11768869 A C
           rs2336034     1        0.245012        11772340 G A
          rs79885019     1        0.245084        11774744 G A
           rs9430631     1        0.245091        11774956 C T
           rs4846028     1        0.245954        11779499 T C
          rs76115885     1        0.246003        11780038 C T
          rs34219540     1        0.246190        11782506 T C
           rs4846029     1        0.246214        11783484 T G
           rs4846033     1        0.246384        11788564 A G
         rs115704035     1        0.246437        11790094 A G
          rs10864532     1        0.246458        11790687 A G
          rs12095517     1        0.246721        11797186 T C
         rs138811253     1        0.246772        11798299 A G
           rs6540992     1        0.246815        11799228 T A
           rs4073574     1        0.246868        11802434 G T
           rs6660106     1        0.246888        11806851 G T
          rs17875956     1        0.246903        11809567 C A
           rs6661776     1        0.246920        11812127 G A
           rs1133398     1        0.246937        11814631 A G
           rs4845875     1        0.248541        11824133 A C
           rs4845877     1        0.248571        11824303 T C
          rs12564559     1        0.248600        11825544 T C
           rs4845881     1        0.248662        11828319 G A
         rs114951726     1        0.248736        11831244 C G
           rs6540999     1        0.248755        11833366 A G
          rs72638696     1        0.248762        11834709 G A
         rs185390315     1        0.248762        11834730 G T
           rs6696752     1        0.248769        11835935 T C
           rs4846042     1        0.248774        11837299 A C
          rs72640206     1        0.248775        11837682 A G
          rs12134663     1        0.248778        11838646 A C
         rs111906161     1        0.248780        11839558 A G
           rs4846048     1        0.248795        11846252 G A
           rs2184226     1        0.248798        11847436 T C
           rs2274976     1        0.248805        11850927 C T
      snp_1_11851131     1        0.248806        11851131 T C
          rs13306556     1        0.248834        11852110 C T
           rs1476413     1        0.248841        11852300 C T
          rs17375901     1        0.248842        11852516 C T
         rs201780607     1        0.248852        11854395 C T
           rs4846051     1        0.248852        11854457 G A
           rs1801131     1        0.248852        11854476 T G
           rs1994798     1        0.248858        11854755 G A
           rs6541003     1        0.248864        11855867 G A
           rs1801133     1        0.248866        11856378 G A
           rs1572151     1        0.248879        11857711 T C
          rs17037388     1        0.248885        11858036 A G
          rs17367504     1        0.248914        11862778 A G
           rs3753588     1        0.248919        11863904 C T
           rs1931226     1        0.248919        11863974 C A
           rs7553194     1        0.248920        11864149 G A
           rs3753584     1        0.248922        11864586 T C
      snp_1_11867044     1        0.248928        11867044 T C
           rs7555471     1        0.248928        11867586 T C
          rs13375493     1        0.248936        11871794 C T
          rs12404124     1        0.248943        11873869 G T
          rs17376328     1        0.248945        11876662 G A
      snp_1_11877970     1        0.248946        11877970 T C
          rs12564593     1        0.248946        11878619 T C
          rs79510398     1        0.248947        11879403 T G
         rs192377744     1        0.248948        11881879 G A
          rs12567136     1        0.248948        11883731 C T
           rs2076003     1        0.248948        11884147 T C
         rs182741625     1        0.248948        11884294 C A
          rs56153133     1        0.248949        11885647 A G
           rs7537765     1        0.248949        11887303 A G
           rs2236797     1        0.248952        11892650 C T
         rs112996839     1        0.248953        11893315 G A
          rs74053327     1        0.248957        11895667 G C
            rs198403     1        0.248962        11896654 G A
            rs169158     1        0.248974        11898228 T C
           rs2272803     1        0.248975        11898789 G T
           rs1023252     1        0.248975        11899033 G T
            rs528704     1        0.248976        11899636 G A
       Affx-50007746     1        0.248976        11899787 G A
            rs198412     1        0.248977        11900437 T C
            rs198414     1        0.248977        11900825 G T
          rs17350396     1        0.248978        11900838 A G
            rs198358     1        0.249002        11904076 T C
       Affx-50007758     1        0.249009        11904657 T C
              rs5065     1        0.249024        11906068 A G
              rs5063     1        0.249041        11907648 C T
          rs17037488     1        0.249135        11909027 C T
            rs198372     1        0.249172        11909514 G A
          rs61757273     1        0.249177        11909736 G T
            rs198375     1        0.249232        11913757 T C
            rs198388     1        0.249283        11917340 C T
           rs1800773     1        0.249324        11920452 G A
          rs78437731     1        0.249328        11920704 T G
           rs1076626     1        0.249375        11923145 G A
         rs184358857     1        0.249394        11924020 A G
          rs12562819     1        0.249394        11924027 G A
           rs6676300     1        0.249420        11925300 A G
         rs112122687     1        0.249454        11926933 C A
          rs12562952     1        0.249456        11927056 T C
           rs1009591     1        0.249496        11928830 T C
          rs11803049     1        0.249499        11928895 G A
           rs7545014     1        0.249939        11934653 T C
           rs7545290     1        0.249946        11934928 T C
          rs60600557     1        0.249948        11935166 G A
           rs9661078     1        0.249955        11936324 A C
          rs11804222     1        0.249956        11936514 G A
           rs7554327     1        0.249962        11937404 T C
          rs61736014     1        0.249975        11938872 G A
           rs2336395     1        0.249990        11941484 G T
          rs11583408     1        0.249992        11942059 A G
          rs35575891     1        0.249995        11942688 G A
           rs7551862     1        0.250007        11946195 C T
          rs12724129     1        0.250043        11957639 C T
          rs12085006     1        0.250049        11958723 A G
           rs1999594     1        0.250051        11959216 G A
            rs926269     1        0.250083        11969748 C T
          rs12401459     1        0.250084        11969985 G A
          rs11800086     1        0.250086        11971749 G A
           rs7554547     1        0.250090        11973888 A G
           rs6691499     1        0.250098        11979231 C T
          rs17037529     1        0.250117        11980449 T C
           rs2639453     1        0.250142        11982544 T C
           rs6682554     1        0.250161        11986621 T C
          rs75208471     1        0.250280        11988003 C T
          rs12403086     1        0.250470        11990197 G C
         rs113768896     1        0.250479        11990411 G A
           rs1208984     1        0.250680        11995176 A G
      snp_1_11995226     1        0.250682        11995226 A G
          rs75973521     1        0.250784        11997641 C T
           rs6674558     1        0.250872        12000632 A G
          rs11802668     1        0.250872        12000670 T C
           rs6697996     1        0.250885        12006802 T G
           rs2336379     1        0.250890        12008863 A G
           rs2336381     1        0.250890        12009024 A G
          rs60895266     1        0.250894        12010778 A G
          rs11585018     1        0.250897        12012328 G A
           rs2273286     1        0.250897        12012409 A G
          rs35958757     1        0.250898        12012753 G A
          rs41307745     1        0.250909        12016957 T G
           rs2273289     1        0.250912        12018290 T C
           rs2180180     1        0.250968        12019369 C T
           rs1540923     1        0.251260        12032030 A G
            rs879690     1        0.251269        12034805 T C
      snp_1_12034981     1        0.251269        12034981 C T
          rs61776498     1        0.251279        12038059 A G
           rs3753579     1        0.251280        12038591 G A
           rs2236055     1        0.251292        12042261 A G
         rs116836244     1        0.251293        12042739 C T
           rs3766744     1        0.251296        12043717 G A
           rs1474868     1        0.251298        12044164 C T
           rs4846085     1        0.251347        12050634 T C
           rs6675934     1        0.251350        12052405 G A
           rs1810563     1        0.251352        12054030 G A
           rs2295281     1        0.251387        12059412 C T
           rs6676963     1        0.251396        12060565 T C
          rs17037564     1        0.251398        12060869 A G
         rs112638989     1        0.251438        12066418 T C
           rs7550536     1        0.251443        12067044 T G
         rs112550280     1        0.251491        12072352 C T
          rs76084874     1        0.251523        12075563 G A
           rs2295282     1        0.251593        12082583 T C
          rs11588779     1        0.251596        12082881 C T
           rs2295283     1        0.251596        12082926 A G
           rs2295289     1        0.251665        12089845 C T
           rs4514248     1        0.251667        12090001 T C
           rs1208993     1        0.251726        12095868 A G
          rs75858531     1        0.251728        12096114 A G
         rs111863246     1        0.251784        12101824 C T
          rs12042105     1        0.251815        12105048 T C
          rs12759042     1        0.251821        12105332 T G
         rs114916358     1        0.252048        12108777 C T
           rs6541012     1        0.252307        12112720 C T
           rs6662024     1        0.252348        12113240 G A
          rs77105161     1        0.252465        12114740 C T
           rs4427416     1        0.252540        12115691 T C
          rs12118403     1        0.252611        12117691 G A
          rs12029016     1        0.252753        12128498 G A
           rs4491070     1        0.252771        12130051 C T
           rs6690493     1        0.253155        12135526 A G
          rs11569813     1        0.253231        12138197 G A
           rs2297875     1        0.253273        12141461 A G
           rs6698465     1        0.253281        12142117 T C
          rs12133231     1        0.253357        12147753 G A
          rs17037598     1        0.253914        12153413 G T
          rs11569835     1        0.254606        12157288 T C
           rs6541014     1        0.254954        12164090 C T
           rs4845895     1        0.254956        12164137 A G
           rs2230622     1        0.254969        12164437 C T
          rs10864549     1        0.254990        12165037 T C
          rs11569859     1        0.254992        12165130 G A
          rs12092682     1        0.255001        12166855 G T
          rs11569864     1        0.255009        12168523 C T
           rs4846091     1        0.255009        12168584 G A
          rs11121868     1        0.255062        12170974 C T
            rs501525     1        0.256132        12180805 C T
           rs2486316     1        0.256216        12183245 G T
          rs17422381     1        0.256258        12184423 G A
          rs11121876     1        0.256340        12185774 A G
           rs1148476     1        0.256403        12186797 T C
           rs1148475     1        0.256410        12186933 A G
            rs551062     1        0.256440        12187541 T C
           rs1201122     1        0.256484        12188482 G A
            rs603879     1        0.256529        12189489 C T
            rs535068     1        0.256532        12189561 G A
           rs7517758     1        0.256674        12192253 A G
           rs1201171     1        0.256675        12192270 A G
           rs7551317     1        0.256676        12192306 C T
           rs1148471     1        0.256807        12194612 G A
           rs3766735     1        0.256821        12194745 G A
            rs671106     1        0.257265        12198179 G A
           rs6541015     1        0.257332        12198592 T C
      snp_1_12206524     1        0.257947        12206524 C T
            rs641941     1        0.257949        12206652 A G
            rs631272     1        0.257950        12206755 G A
            rs630542     1        0.257951        12206866 G T
            rs967403     1        0.257973        12209208 A G
            rs648194     1        0.258008        12213165 T C
           rs1148459     1        0.258050        12217852 T G
            rs652284     1        0.258058        12218812 G A
            rs816060     1        0.258068        12219910 A G
          rs80216029     1        0.258101        12223681 G A
            rs523661     1        0.258106        12224158 A G
            rs522807     1        0.258107        12224239 C A
            rs496888     1        0.258183        12232806 T C
           rs1148458     1        0.258186        12233061 A G
            rs976881     1        0.258193        12233754 T C
            rs597519     1        0.258204        12234885 T C
           rs5745977     1        0.258255        12239530 G A
           rs3766730     1        0.258296        12240676 G A
            rs616645     1        0.258303        12240824 T G
           rs6697733     1        0.258445        12242458 T C
            rs478143     1        0.258474        12245708 T G
      snp_1_12246214     1        0.258478        12246214 A G
            rs603151     1        0.258493        12248291 G C
           rs1201157     1        0.258507        12249031 A G
            rs548580     1        0.258516        12249770 G A
            rs683240     1        0.258517        12249829 A G
           rs5746014     1        0.258540        12250888 T C
           rs5746016     1        0.258541        12250979 C T
            rs666078     1        0.258549        12251318 G A
            rs653667     1        0.258559        12251808 T G
           rs2228494     1        0.258584        12252927 G A
           rs1061622     1        0.258585        12252955 T G
           rs5746026     1        0.258593        12253062 G A
           rs2229700     1        0.258661        12254015 T C
           rs2275416     1        0.258674        12254201 G A
            rs235249     1        0.258753        12258231 T C
           rs5746051     1        0.258826        12261972 A G
           rs5746059     1        0.258869        12262792 A G
          rs17883933     1        0.258985        12263586 G A
            rs235219     1        0.259098        12264355 A G
           rs1061624     1        0.259888        12267265 A G
           rs1061631     1        0.260194        12268499 G A
           rs5746074     1        0.260229        12268721 G A
            rs235214     1        0.260432        12271503 T C
          rs74053364     1        0.260917        12277803 G A
           rs7552664     1        0.260937        12277967 C A
           rs7550488     1        0.261107        12278932 A G
            rs235236     1        0.261250        12280033 A G
          rs28621804     1        0.261456        12287270 T C
            rs235256     1        0.261523        12296232 C A
          rs11121892     1        0.261528        12304081 C T
            rs374450     1        0.261528        12305286 G A
           rs7547379     1        0.261529        12306614 T C
           rs6541016     1        0.261529        12306734 T G
            rs235246     1        0.261535        12316584 A G
            rs235243     1        0.261537        12319994 G T
            rs170954     1        0.261541        12327781 A C
          rs12062499     1        0.261542        12328406 A G
           rs3765339     1        0.261542        12329295 C T
       Affx-50008817     1        0.261549        12337882 G A
           rs7532523     1        0.261552        12341758 C T
           rs3765337     1        0.261553        12342599 T G
         rs112308430     1        0.261554        12350184 C T
         rs111835883     1        0.261555        12351775 G T
       Affx-50008859     1        0.261575        12364039 A G
      snp_1_12368484     1        0.261576        12368484 G T
          rs72866643     1        0.261577        12370206 A G
      snp_1_12371817     1        0.261577        12371817 G A
          rs76822758     1        0.261578        12373602 G A
           rs6685273     1        0.261578        12373748 C T
          rs11121901     1        0.261578        12375782 A G
          rs17037979     1        0.261578        12376779 T G
          rs72866661     1        0.261579        12379888 A G
          rs72866671     1        0.261581        12384730 C T
          rs28612934     1        0.261587        12395623 T C
           rs6660347     1        0.261599        12420300 T C
           rs7526212     1        0.261626        12450829 G T
          rs79075849     1        0.261632        12458264 A G
          rs10492976     1        0.261632        12458797 G A
           rs7547740     1        0.261636        12463073 G A
           rs4845899     1        0.261637        12465498 A G
          rs72868274     1        0.261646        12477089 G A
          rs12057615     1        0.261647        12477906 T C
           rs6660365     1        0.261649        12480504 T C
            rs580233     1        0.261654        12486792 G A
          rs28678156     1        0.261663        12499791 A G
          rs12746212     1        0.261665        12502427 T C
          rs11121910     1        0.261667        12505157 T C
          rs12068684     1        0.261668        12506960 A G
            rs475983     1        0.261669        12508943 A G
         rs138747494     1        0.261673        12515134 T C
           rs7519797     1        0.261673        12515591 C T
          rs12137084     1        0.261676        12521029 G A
          rs12731666     1        0.261678        12524652 T C
          rs78578274     1        0.261681        12528672 G A
          rs12408116     1        0.261683        12533468 T C
         rs116732636     1        0.261687        12540191 T C
           rs2206321     1        0.261688        12540763 A G
         rs113608659     1        0.261689        12543768 G T
          rs78839604     1        0.261691        12546121 A C
          rs78900734     1        0.261691        12546798 T G
          rs77051716     1        0.261691        12546946 C T
         rs114945323     1        0.261694        12551264 A G
          rs76807970     1        0.261696        12554607 T C
         rs114318123     1        0.261697        12557324 A G
         rs141068851     1        0.261697        12557530 C T
         rs117470349     1        0.261700        12561472 A G
          rs75498616     1        0.261702        12563981 A G
           rs6541024     1        0.261707        12565147 T C
          rs78818133     1        0.261710        12565476 T C
          rs76386504     1        0.261733        12568408 G T
          rs75727233     1        0.261745        12570203 G A
         rs142277469     1        0.261745        12570218 A G
          rs12743366     1        0.261758        12572154 C T
          rs72869544     1        0.261762        12572850 T G
          rs72869545     1        0.261764        12573249 T C
          rs12129750     1        0.261768        12573823 G A
          rs11121917     1        0.261776        12575090 T C
          rs12406819     1        0.261792        12577209 G A
          rs76028933     1        0.261842        12583808 T C
           rs7543597     1        0.261984        12592282 C T
           rs7546779     1        0.262009        12593371 C T
           rs4846107     1        0.262013        12593561 A G
          rs56089820     1        0.262075        12596355 T G
          rs78001009     1        0.262100        12597490 C A
            rs760943     1        0.262120        12598434 T C
           rs6541025     1        0.262150        12599422 G A
           rs7521256     1        0.262297        12600396 T C
           rs2038118     1        0.263119        12602979 A G
           rs7522534     1        0.263541        12604691 C T
           rs6541027     1        0.263597        12605011 C T
           rs6541030     1        0.263829        12608178 A G
          rs12062307     1        0.263923        12611852 C T
          rs11589283     1        0.263925        12612280 G A
           rs6541032     1        0.263934        12614029 T C
          rs12568880     1        0.263935        12614071 G A
          rs11121931     1        0.263951        12617009 G A
           rs4845904     1        0.263964        12619096 G A
           rs6541035     1        0.263973        12620545 C T
          rs10864566     1        0.263979        12621442 G A
          rs72871158     1        0.263979        12621576 G A
          rs12711522     1        0.263993        12623803 C T
          rs12057979     1        0.263997        12624494 A G
          rs10864570     1        0.264001        12625101 T C
           rs6541037     1        0.264009        12626155 A G
           rs4846118     1        0.264012        12626549 T C
          rs11121939     1        0.264019        12627574 G A
           rs4997711     1        0.264020        12627680 G T
           rs4072868     1        0.264024        12628471 A C
          rs11121941     1        0.264063        12635412 T C
          rs77973391     1        0.264071        12637058 G A
           rs4845907     1        0.264072        12637160 G A
          rs61776828     1        0.264077        12637399 A C
         rs114878208     1        0.264096        12638296 G A
           rs6661239     1        0.264105        12638689 T C
           rs2275875     1        0.264111        12638964 T C
           rs3128458     1        0.264125        12640127 G A
           rs3128451     1        0.264141        12641488 G T
           rs3128449     1        0.264147        12641758 G A
           rs3128446     1        0.264153        12642129 G A
          rs12029485     1        0.264156        12642243 T G
          rs79911034     1        0.264221        12645601 C T
         rs182447343     1        0.264412        12648194 C A
           rs7535209     1        0.264638        12650076 T C
         rs116157612     1        0.264857        12651925 G A
          rs78721879     1        0.264998        12653261 G A
          rs12045736     1        0.265054        12654035 C T
           rs4846125     1        0.265105        12658809 A G
           rs4846126     1        0.265154        12663304 G A
           rs4846127     1        0.265160        12663774 C T
         rs115378547     1        0.265182        12665137 G T
          rs12027375     1        0.265268        12669341 C T
           rs4846128     1        0.265309        12670396 C T
         rs113922075     1        0.265325        12670853 C T
           rs4394668     1        0.265338        12671229 T C
           rs4618985     1        0.265341        12671324 A C
           rs5022242     1        0.265355        12671703 T C
      snp_1_12674160     1        0.265392        12674160 G A
           rs6679088     1        0.265393        12674271 T G
          rs11589038     1        0.265404        12674759 A G
           rs3000901     1        0.265418        12675268 A G
           rs4240903     1        0.265432        12675699 G A
          rs11121951     1        0.265449        12676205 C T
           rs3010928     1        0.265543        12678741 T C
           rs6689733     1        0.265598        12680180 G A
           rs3000896     1        0.265692        12682574 T C
           rs6699993     1        0.265715        12683190 G T
           rs3010931     1        0.265733        12684324 C T
          rs12402628     1        0.265741        12684837 G T
           rs1892067     1        0.265835        12686912 C T
          rs12070206     1        0.266696        12689692 G A
          rs72858705     1        0.266723        12690028 C A
          rs12061913     1        0.266881        12692425 A G
           rs4845911     1        0.266923        12693125 G A
           rs7521520     1        0.267200        12698213 G T
          rs72858715     1        0.267202        12698246 C T
         rs150516824     1        0.267202        12698251 G A
           rs7544799     1        0.267204        12698290 C A
          rs12074804     1        0.267305        12700742 T C
           rs2489258     1        0.267307        12700815 T C
          rs74057605     1        0.267377        12703237 A G
          rs74057607     1        0.267672        12706359 C T
          rs17458785     1        0.267810        12709554 G A
           rs6541050     1        0.267822        12709867 G T
           rs6680005     1        0.267987        12714228 C T
           rs2256901     1        0.268128        12719211 C T
          rs11121955     1        0.268532        12723184 G A
           rs1419298     1        0.268547        12725943 T C
          rs74057619     1        0.268550        12726636 C T
           rs2245926     1        0.268556        12728153 G T
      snp_1_12729718     1        0.268564        12729718 G A
         rs111253563     1        0.268566        12730032 A G
           rs2265709     1        0.268570        12731572 T C
           rs2265711     1        0.268576        12734774 A G
           rs2489256     1        0.268581        12736942 A G
           rs9430768     1        0.268583        12737600 G A
           rs2255773     1        0.268605        12739867 A G
           rs1361912     1        0.268617        12740534 C T
           rs1419299     1        0.268624        12740907 G T
           rs3010942     1        0.268626        12740964 G T
           rs2489260     1        0.268635        12741240 G A
      snp_1_12743160     1        0.268703        12743160 G T
           rs7524074     1        0.268814        12746537 T C
          rs56725525     1        0.268888        12751377 C T
         rs112240716     1        0.268912        12753255 G T
           rs3010948     1        0.268928        12754569 C T
         rs112881186     1        0.268936        12758323 C T
         rs113676049     1        0.268936        12758444 T C
         rs187756337     1        0.268943        12763596 C T
          rs10779772     1        0.268944        12763781 G T
           rs3010872     1        0.269110        12769239 C T
          rs79206989     1        0.269505        12774688 G A
           rs3000864     1        0.269507        12774999 T C
          rs79035362     1        0.269507        12775044 C T
           rs3000861     1        0.269513        12775851 A G
         rs115185186     1        0.269514        12775981 G T
           rs3000860     1        0.269515        12776218 A C
           rs3000857     1        0.269528        12777931 T C
           rs3010877     1        0.270264        12779618 T C
           rs4361998     1        0.270344        12785093 T G
           rs7513079     1        0.270345        12785494 G T
           rs3000931     1        0.270345        12785660 G T
           rs3010888     1        0.270351        12787632 C T
          rs17038468     1        0.270351        12788113 A G
       Affx-50009965     1        0.270351        12788199 C T
           rs3010903     1        0.270361        12796044 G T
          rs72860647     1        0.270398        12800301 T C
          rs17038489     1        0.270425        12805936 T C
           rs3000920     1        0.270425        12806196 C A
           rs6681939     1        0.270429        12808337 G A
          rs11809649     1        0.270430        12808591 A G
           rs7544445     1        0.270431        12810568 G A
          rs10746500     1        0.270436        12816316 C T
           rs7531205     1        0.270442        12816777 G T
           rs4072841     1        0.270449        12817945 G A
          rs12097286     1        0.270456        12818841 A G
           rs1132185     1        0.270462        12820870 T C
          rs12059239     1        0.270462        12821075 A G
           rs1018386     1        0.270479        12823667 G A
           rs2359533     1        0.270480        12824223 G A
         rs114598133     1        0.270492        12827050 G A
           rs1008477     1        0.270514        12829219 T G
           rs2884717     1        0.270529        12830013 C T
          rs12037960     1        0.270535        12830590 C T
           rs1009864     1        0.270549        12831798 C T
          rs11121976     1        0.270567        12833428 T C
           rs4282833     1        0.270575        12834253 A G
           rs1812242     1        0.270590        12835868 T C
           rs2223390     1        0.270713        12852872 C T
           rs1736763     1        0.270770        12860749 C T
           rs2819610     1        0.270802        12865920 C T
            rs848428     1        0.270809        12866590 C T
           rs9308457     1        0.270822        12866899 G T
           rs1076640     1        0.270865        12867895 C T
            rs703805     1        0.270872        12868065 T C
            rs703804     1        0.270879        12868237 C A
            rs864728     1        0.270957        12871327 G T
           rs4845917     1        0.271152        12880153 C T
           rs9726225     1        0.271159        12880356 G A
          rs11122001     1        0.271839        12911200 C T
          rs12734121     1        0.271845        12912088 G A
          rs11810835     1        0.271858        12913896 C T
          rs61780219     1        0.280912        13740322 A G
          rs71629813     1        0.281342        13762578 G T
          rs11579830     1        0.281579        13775122 A G
           rs9628697     1        0.281592        13775830 T C
          rs76573524     1        0.281690        13781517 G A
          rs10803321     1        0.281702        13782197 G A
          rs11581853     1        0.281721        13783319 T C
          rs11580598     1        0.281722        13783354 C T
           rs2999877     1        0.281753        13785062 A G
           rs2999878     1        0.281780        13786622 T C
          rs10803324     1        0.281784        13787005 G T
          rs12128613     1        0.281809        13789550 G A
           rs2999885     1        0.281811        13789776 A G
          rs12038949     1        0.281813        13789965 T C
           rs3013083     1        0.281854        13793207 A G
           rs3013086     1        0.281856        13793392 T C
          rs12564562     1        0.281860        13793697 G A
           rs3013090     1        0.281883        13795449 T C
          rs56973311     1        0.281902        13797425 A G
          rs79920768     1        0.281908        13798604 G A
           rs3124989     1        0.281910        13798945 T C
           rs2359534     1        0.281913        13799457 C T
      snp_1_13799631     1        0.281922        13799631 G A
           rs3013101     1        0.281953        13800135 T C
           rs2359535     1        0.281957        13801089 G A
           rs3013105     1        0.281964        13802325 T C
           rs3013106     1        0.281965        13802437 G A
           rs3013107     1        0.281984        13803814 T C
          rs72864589     1        0.281993        13804856 C T
           rs2940310     1        0.282001        13805706 C T
           rs3845607     1        0.282010        13806039 T C
           rs3845608     1        0.282442        13809227 T G
            rs391744     1        0.283237        13813404 G A
            rs454765     1        0.283248        13813462 G T
           rs6680362     1        0.283365        13814103 A G
            rs375996     1        0.283383        13815792 A G
           rs3013045     1        0.283387        13816121 A G
           rs6682501     1        0.283389        13816229 C T
            rs610136     1        0.283407        13817350 A G
            rs355040     1        0.283460        13818618 G A
            rs164951     1        0.283539        13819261 G A
            rs354590     1        0.283880        13822035 G A
            rs354592     1        0.284062        13823516 G A
            rs355049     1        0.284307        13825513 G T
          rs10803381     1        0.284543        13827439 G A
           rs2999899     1        0.284782        13829419 G A
          rs59715940     1        0.284853        13830306 G A
           rs3013047     1        0.284874        13830577 A G
           rs2999900     1        0.284893        13830815 T C
           rs2990678     1        0.285151        13837213 T C
           rs2940305     1        0.285159        13837629 C A
           rs2990679     1        0.285166        13838042 A G
           rs2990681     1        0.285184        13839125 G A
           rs3845609     1        0.285185        13839184 T C
           rs2999865     1        0.285225        13841295 A G
           rs4120256     1        0.285357        13841834 T C
          rs77130430     1        0.285978        13844562 A G
          rs16851109     1        0.285988        13844765 G A
            rs424296     1        0.285996        13845032 G A
            rs396938     1        0.286021        13847795 C T
         rs114331947     1        0.286045        13851547 A G
          rs16851217     1        0.286049        13852232 C T
          rs12031170     1        0.286053        13852641 G A
           rs2168201     1        0.286053        13852683 A G
      snp_1_13852744     1        0.286054        13852744 G A
          rs12750399     1        0.286055        13852955 G A
           rs3845610     1        0.286068        13854868 C T
          rs12124179     1        0.286073        13855758 G T
          rs72866357     1        0.286077        13857143 G A
           rs3856278     1        0.286083        13859570 A G
           rs6661954     1        0.286096        13862750 T C
          rs12564444     1        0.286102        13863307 G A
          rs72866362     1        0.286102        13863331 G T
          rs58712305     1        0.286105        13863632 G A
            rs354570     1        0.286107        13863815 T C
          rs10927839     1        0.286113        13864528 T C
          rs12034380     1        0.286128        13866127 G A
            rs444516     1        0.286224        13870966 C T
            rs367102     1        0.286254        13873608 A G
           rs1610562     1        0.286262        13874853 T C
           rs6684199     1        0.286331        13880522 A G
          rs10927872     1        0.286375        13885203 C T
          rs12042662     1        0.286376        13885279 G A
            rs355013     1        0.287023        13903098 T C
            rs946332     1        0.287040        13903715 C T
            rs241908     1        0.287048        13904036 A G
          rs12735797     1        0.287080        13905218 G A
           rs2361030     1        0.287110        13906554 C T
          rs12066711     1        0.287116        13906820 C T
            rs355021     1        0.287136        13907789 C T
           rs1262461     1        0.287141        13908105 A G
            rs355022     1        0.287148        13908690 C T
         rs116417369     1        0.287153        13909120 G A
          rs12031781     1        0.287166        13910152 C T
           rs1148454     1        0.287181        13911393 C T
          rs79633868     1        0.287197        13912618 A G
          rs10927903     1        0.287200        13912887 G A
            rs355028     1        0.287204        13913180 C T
           rs1148455     1        0.287218        13914230 C T
          rs10927904     1        0.287227        13914909 C T
          rs61777779     1        0.287236        13915681 T G
          rs10927905     1        0.287258        13916997 T C
          rs11804743     1        0.287272        13917411 C T
          rs12034614     1        0.287294        13918828 C A
          rs16851999     1        0.287308        13919780 G A
           rs1261025     1        0.287315        13920193 A G
           rs1261026     1        0.287332        13920807 G T
           rs7514217     1        0.287449        13922799 A G
          rs17390097     1        0.287583        13923944 A G
           rs1262460     1        0.287692        13924863 A G
            rs442112     1        0.289148        13932427 C T
            rs407829     1        0.289433        13935141 C T
            rs399869     1        0.289433        13935174 C A
             rs92406     1        0.289435        13935402 C A
            rs372349     1        0.289438        13935667 C T
      snp_1_13936601     1        0.289444        13936601 C T
           rs4391657     1        0.289449        13937281 T C
           rs3820304     1        0.289459        13938788 A G
           rs1539114     1        0.289489        13943528 A C
            rs876931     1        0.289496        13944568 T C
           rs9651090     1        0.289504        13945726 C T
          rs80355898     1        0.289506        13945932 G A
           rs1767676     1        0.289538        13946868 G A
          rs11588651     1        0.289647        13947905 A G
          rs12085273     1        0.289691        13948047 G T
           rs1772635     1        0.289745        13948225 C A
          rs72633931     1        0.289945        13948878 T G
          rs17390405     1        0.290009        13949087 G A
          rs16852412     1        0.290129        13949479 T C
          rs16852432     1        0.290221        13949831 A G
          rs12144423     1        0.290698        13951715 A G
           rs7515525     1        0.290720        13952864 G T
         rs116387144     1        0.290721        13952896 G A
          rs72867992     1        0.290732        13953672 T G
          rs12408369     1        0.290741        13954726 G A
          rs10803420     1        0.290742        13954853 T C
          rs10803421     1        0.290755        13956484 T C
         rs115423088     1        0.290755        13956514 T C
           rs4661410     1        0.290760        13956731 A G
          rs80122938     1        0.290833        13957636 C T
           rs3897424     1        0.291058        13965618 A C
           rs4661998     1        0.291060        13967844 T G
           rs4662000     1        0.291061        13967944 G A
          rs12057925     1        0.291064        13968534 G A
          rs77600351     1        0.291064        13968607 A G
          rs16852640     1        0.291067        13971360 G A
          rs12561812     1        0.291070        13973250 G T
           rs2487631     1        0.291132        13977327 G T
           rs2495022     1        0.291137        13988076 T C
           rs2495024     1        0.291137        13988403 T C
           rs2486182     1        0.291140        13989227 T C
           rs2486178     1        0.291153        13992069 A G
          rs10492979     1        0.291164        13992480 A G
           rs2495037     1        0.291180        13992846 A G
         rs114817378     1        0.291258        13996689 C T
          rs76964261     1        0.291268        13997417 G A
           rs4662010     1        0.291313        14001018 C T
          rs10737913     1        0.291319        14004623 C T
         rs112213639     1        0.291327        14007698 A G
          rs78991687     1        0.291327        14007903 C T
           rs2487653     1        0.291333        14010534 G A
         rs113788505     1        0.291339        14013794 G A
           rs3856318     1        0.291354        14020192 C T
           rs4077841     1        0.291354        14020405 T C
           rs4662019     1        0.291364        14024728 T C
           rs2495060     1        0.291371        14032007 G A
         rs112356868     1        0.291372        14032716 A G
           rs6693939     1        0.291376        14034592 A C
          rs10927932     1        0.291377        14038946 C T
           rs6429794     1        0.291378        14045394 T G
           rs2495049     1        0.291382        14051541 C T
          rs16852866     1        0.291385        14053474 T C
          rs10489152     1        0.291386        14054903 A G
          rs10489151     1        0.291387        14055709 C T
          rs60839750     1        0.291394        14061975 A G
           rs1203631     1        0.291400        14067208 A G
           rs1203630     1        0.291400        14067851 A G
         rs111668165     1        0.291400        14068100 C T
         rs114034230     1        0.291400        14070302 G A
           rs1203619     1        0.291401        14076565 G A
           rs1211211     1        0.291401        14080223 T C
           rs7522689     1        0.291401        14080748 G A
         rs112806475     1        0.291401        14081185 C T
      snp_1_14083123     1        0.291402        14083123 C T
           rs1203632     1        0.291402        14087114 A C
         rs116360324     1        0.291402        14087444 G T
          rs12059565     1        0.291402        14090308 A G
           rs1406417     1        0.291406        14092865 A C
           rs2235524     1        0.291418        14096030 C A
           rs2359756     1        0.291419        14096420 A G
           rs2359758     1        0.291420        14096523 T C
           rs2884788     1        0.291420        14096635 A T
           rs1210110     1        0.291420        14096821 T C
          rs17346675     1        0.291421        14097082 T C
          rs17350795     1        0.291438        14105639 G A
          rs61747661     1        0.291438        14105946 T C
          rs61747664     1        0.291439        14106330 C T
           rs1203651     1        0.291441        14109114 A G
          rs17346709     1        0.291441        14109667 T C
      snp_1_14116069     1        0.291453        14116069 G A
          rs11580688     1        0.291455        14117228 G A
           rs1203642     1        0.291459        14119085 T C
           rs1203641     1        0.291462        14119840 C T
           rs1203638     1        0.291657        14121892 G T
          rs59511459     1        0.291736        14122876 G T
          rs75296687     1        0.291743        14122957 A G
         rs143718520     1        0.291810        14123825 G A
           rs2281170     1        0.291832        14124098 G A
           rs2281169     1        0.291832        14124110 G A
          rs61775129     1        0.291842        14124977 T C
            rs760914     1        0.291861        14126651 G T
           rs2281164     1        0.292765        14130628 A G
           rs2244634     1        0.292921        14134154 G T
           rs2744690     1        0.293059        14137801 A C
           rs2744687     1        0.293139        14138813 T G
           rs2245197     1        0.293175        14139196 T C
           rs2235516     1        0.293235        14140457 A G
          rs11588426     1        0.293243        14141988 T G
           rs6663564     1        0.293245        14144694 T C
           rs2235514     1        0.293248        14146935 G A
          rs11807771     1        0.293258        14148410 G T
           rs2697971     1        0.293258        14148441 T G
           rs2744682     1        0.293263        14149249 A G
           rs2697970     1        0.293269        14149505 C A
           rs2697969     1        0.293270        14149601 C T
           rs2697968     1        0.293271        14149622 T C
           rs2697965     1        0.293284        14150505 T C
           rs2697963     1        0.293289        14150740 G T
           rs2697962     1        0.293294        14150992 T C
              rs2903     1        0.293301        14151506 C T
           rs2697960     1        0.293341        14153837 A G
          rs74768333     1        0.293352        14154114 A G
           rs2744677     1        0.293376        14154723 G T
           rs2495090     1        0.293388        14155055 C T
          rs11810924     1        0.293420        14156530 A G
          rs12092520     1        0.293421        14156651 C T
           rs2697983     1        0.293429        14157577 A G
           rs7530376     1        0.293450        14158776 G A
          rs10927938     1        0.293582        14160212 T C
           rs1203690     1        0.293811        14162023 T G
           rs1203683     1        0.293916        14164286 C A
          rs75997909     1        0.295032        14180066 C T
           rs1203623     1        0.295034        14180703 G T
         rs114764995     1        0.295034        14180711 G A
           rs6665674     1        0.295050        14185682 G A
           rs1033452     1        0.295074        14188053 G A
          rs59801306     1        0.295078        14189659 G A
          rs10927942     1        0.295080        14190328 G A
            rs720035     1        0.295082        14190669 A G
       Affx-50010621     1        0.295087        14191385 G T
         rs146177359     1        0.295111        14192817 G A
           rs1203658     1        0.295117        14192919 A G
           rs7537478     1        0.295119        14192950 C T
          rs12074343     1        0.295125        14193231 C A
          rs72871323     1        0.295126        14193271 C T
      snp_1_14197715     1        0.295272        14197715 T C
          rs11806865     1        0.295276        14198107 C T
         rs191771945     1        0.295282        14198683 A G
          rs77106621     1        0.295424        14202623 A G
           rs7521299     1        0.295699        14205300 T G
           rs2744656     1        0.295725        14205571 G A
          rs61777376     1        0.295755        14206061 G A
          rs77641548     1        0.295877        14208038 T C
           rs1203696     1        0.295897        14208488 T C
           rs9287293     1        0.295901        14208571 G A
           rs1203698     1        0.295934        14209336 G A
         rs111543930     1        0.295956        14209876 A G
          rs10737914     1        0.295967        14210730 G T
          rs12091229     1        0.295985        14213963 A G
           rs1528787     1        0.296020        14214348 A G
           rs1528786     1        0.296023        14214412 A G
          rs17350970     1        0.296043        14216150 C T
            rs760911     1        0.296062        14218438 G A
           rs1358577     1        0.296073        14220186 A G
          rs56176039     1        0.296095        14224180 A G
           rs2038095     1        0.296100        14224999 A G
          rs10927950     1        0.296101        14225157 G A
           rs2038094     1        0.296102        14225175 T C
          rs75709376     1        0.296137        14226634 C T
           rs6429800     1        0.296338        14228077 G A
           rs1203709     1        0.296362        14228490 G T
          rs75105468     1        0.296438        14230131 A C
           rs1203706     1        0.296525        14231992 G A
           rs7536590     1        0.296559        14232891 C T
           rs6697531     1        0.296799        14234944 T G
       Affx-50010656     1        0.296845        14238639 C T
          rs12753596     1        0.296852        14239571 T G
          rs12745720     1        0.296855        14240110 C T
          rs12122426     1        0.296857        14240350 A C
          rs16853148     1        0.297170        14242772 C T
          rs10803436     1        0.297251        14245737 G A
           rs6429804     1        0.297323        14250674 A G
          rs12127990     1        0.297355        14252088 C T
           rs1534946     1        0.297358        14252247 A G
           rs7542884     1        0.297363        14252372 T G
          rs61777400     1        0.297366        14252443 C T
           rs7543063     1        0.297371        14252577 T C
          rs10489150     1        0.297394        14253566 A G
          rs10927959     1        0.297397        14253821 A G
          rs77948758     1        0.297403        14254320 C T
           rs6661262     1        0.297408        14254750 G A
           rs7519744     1        0.297424        14255834 G A
           rs7535502     1        0.297424        14255847 A G
           rs1005302     1        0.297435        14256246 A G
          rs12031316     1        0.297437        14256372 C A
           rs1005301     1        0.297444        14256864 C T
          rs12029613     1        0.297457        14257761 G A
          rs12032457     1        0.297470        14260106 G A
           rs2206585     1        0.297477        14261909 G T
          rs72871392     1        0.297479        14265445 C T
          rs12081055     1        0.297504        14268042 C T
           rs4662054     1        0.297512        14268523 A G
           rs6660353     1        0.297518        14269713 A G
          rs10927961     1        0.297519        14270746 C A
           rs6672976     1        0.297520        14272069 T C
           rs4661453     1        0.297520        14272338 T C
          rs10927965     1        0.297520        14273093 C T
          rs10927966     1        0.297552        14275763 C T
         rs143727586     1        0.297576        14278226 G T
          rs10927969     1        0.297590        14279513 G A
          rs16853258     1        0.297591        14279619 A G
           rs2359896     1        0.297609        14280562 G A
           rs6678469     1        0.297758        14281451 C T
          rs16853268     1        0.297795        14283444 A G
          rs12043211     1        0.297810        14284460 C T
           rs7519027     1        0.297822        14285215 G A
           rs4662057     1        0.297841        14286464 G A
          rs12044299     1        0.297866        14288119 G A
          rs11811031     1        0.297873        14288538 C T
          rs12118400     1        0.297904        14290847 A G
         rs111578711     1        0.297906        14291084 A G
           rs1883645     1        0.297912        14291845 G A
          rs12117960     1        0.297913        14291910 C T
           rs1883644     1        0.297929        14294181 G A
           rs6429815     1        0.297930        14294749 A C
           rs2092432     1        0.297931        14295851 C T
          rs10803440     1        0.297931        14296513 A C
          rs10927972     1        0.297931        14297110 G A
          rs12024045     1        0.297931        14297220 A G
          rs10803442     1        0.297931        14297683 T C
           rs7543486     1        0.297939        14298014 G A
          rs10927975     1        0.297940        14300012 T G
           rs2359898     1        0.297943        14300092 G A
          rs12028225     1        0.298017        14301434 A G
          rs10927976     1        0.298056        14302142 G A
          rs12059926     1        0.298063        14302883 C T
           rs2359899     1        0.298065        14303160 A G
            rs725398     1        0.298070        14303756 C T
          rs17351137     1        0.298080        14308446 A G
           rs4661462     1        0.298096        14311056 A G
           rs7539510     1        0.298097        14311374 T C
          rs10489148     1        0.298102        14313480 G T
          rs10927981     1        0.298104        14314370 T C
           rs6678410     1        0.298104        14314580 T C
          rs12034667     1        0.298113        14318571 A G
           rs6681501     1        0.298173        14320502 G T
           rs6694090     1        0.298174        14321148 C T
          rs12038457     1        0.298174        14321350 T G
          rs10927982     1        0.298180        14322119 G A
          rs12743327     1        0.298183        14322324 T C
          rs11585369     1        0.298183        14322389 A G
          rs10927987     1        0.298184        14326943 C T
          rs12129723     1        0.298400        14331940 G A
         rs115575023     1        0.298404        14334638 A G
          rs10803448     1        0.298404        14334758 A G
         rs149614016     1        0.298425        14337273 A G
           rs2223624     1        0.298430        14337844 T C
           rs6657972     1        0.298430        14337881 T C
          rs72875205     1        0.298435        14338444 G A
          rs12566758     1        0.298438        14338807 T C
           rs4662072     1        0.298454        14339851 T C
           rs6429821     1        0.298473        14341157 G A
          rs16853407     1        0.298479        14341876 C T
           rs6429822     1        0.298484        14342347 G A
           rs6669709     1        0.298487        14342695 A G
          rs80151337     1        0.298505        14344263 G T
         rs115030562     1        0.298518        14345651 C T
          rs12040786     1        0.298519        14345710 A C
           rs7551405     1        0.298524        14346319 G T
          rs76704435     1        0.298530        14347777 T G
           rs6657377     1        0.298532        14348468 G T
           rs7529368     1        0.298547        14349267 A G
            rs973857     1        0.298559        14351366 G T
          rs12141686     1        0.298560        14351800 C T
         rs114025122     1        0.298560        14352013 A G
           rs6671077     1        0.298564        14352418 G T
           rs2359907     1        0.298566        14352554 C T
          rs10927998     1        0.298578        14352963 A G
           rs3929673     1        0.298587        14353071 T G
           rs4662076     1        0.298838        14357851 T G
           rs2206587     1        0.298843        14358807 G A
           rs2206586     1        0.298845        14359224 C T
            rs970898     1        0.298845        14359356 T C
           rs7414562     1        0.298847        14359780 G A
          rs61273485     1        0.298849        14360203 A G
           rs2013482     1        0.298850        14360423 A G
           rs7551069     1        0.298856        14361749 A G
          rs72859438     1        0.298863        14363662 A C
          rs75424784     1        0.298868        14363903 C T
         rs143633837     1        0.298869        14363960 G A
           rs2359908     1        0.298880        14364575 T C
      snp_1_14364873     1        0.298882        14364873 A G
           rs2359911     1        0.298882        14364975 C T
           rs2294811     1        0.298885        14365793 C A
          rs16853482     1        0.298886        14365966 A G
          rs79326648     1        0.298886        14365969 T G
           rs1079990     1        0.298892        14368129 G T
           rs4662089     1        0.298892        14368289 A G
           rs2359912     1        0.298892        14370487 C T
            rs761162     1        0.298892        14371137 T G
           rs6429824     1        0.298893        14371175 G A
          rs10754907     1        0.298897        14372163 T C
          rs12748863     1        0.298915        14376799 C A
           rs2092434     1        0.298933        14379806 T C
          rs72861225     1        0.298942        14382396 C T
           rs4662101     1        0.298944        14384016 A G
          rs10737918     1        0.298946        14385135 A G
          rs78036427     1        0.298946        14385579 G T
           rs4661468     1        0.298948        14386559 A G
            rs727668     1        0.298948        14387134 C T
          rs79947740     1        0.298949        14387542 A G
          rs79508522     1        0.298951        14388862 A G
          rs72641641     1        0.299136        14390866 G A
      snp_1_14391297     1        0.299235        14391297 G A
          rs72861252     1        0.299645        14392989 A G
          rs16853537     1        0.299648        14393002 A G
            rs715339     1        0.299955        14394717 T G
            rs742545     1        0.299983        14397803 G A
         rs150199157     1        0.299999        14399565 G A
      snp_1_14401899     1        0.300018        14401899 A G
           rs4661470     1        0.300068        14407802 G T
           rs3817959     1        0.300070        14408015 G A
           rs3817948     1        0.300085        14408786 A G
      snp_1_14408902     1        0.300086        14408902 A G
          rs12726425     1        0.300094        14409685 C T
          rs12139399     1        0.300121        14413237 A G
          rs75166770     1        0.300138        14416920 G A
          rs10928003     1        0.300141        14418186 C T
         rs184115809     1        0.300142        14418217 C T
           rs7523983     1        0.300150        14422886 A G
         rs117148639     1        0.300170        14429244 G A
          rs61775678     1        0.300177        14432129 T C
          rs72862564     1        0.300186        14436913 T G
           rs7515917     1        0.300191        14439042 T C
          rs10928013     1        0.300198        14439900 T C
           rs6664213     1        0.300212        14440141 T G
           rs6664316     1        0.300287        14440876 A G
           rs7519796     1        0.300377        14441384 A G
          rs10928016     1        0.300441        14441738 G A
           rs2157565     1        0.300922        14444425 T C
          rs16853600     1        0.300979        14444796 T C
            rs916430     1        0.301048        14445793 G A
          rs55932232     1        0.301048        14448133 C T
           rs4662110     1        0.301054        14448571 C T
           rs2359942     1        0.301054        14449136 T C
           rs2001150     1        0.301068        14452246 T G
           rs4578218     1        0.301073        14453003 G A
           rs4662112     1        0.301083        14455441 T C
          rs16853613     1        0.301083        14455748 A G
            rs717538     1        0.301083        14457230 C A
           rs7535589     1        0.301083        14458092 C T
          rs10928027     1        0.301083        14458516 T C
           rs6684998     1        0.301084        14458859 C T
           rs6689825     1        0.301084        14458969 A G
           rs2187942     1        0.301084        14459141 T C
           rs7546559     1        0.301088        14460356 A G
           rs3921124     1        0.301088        14460619 G A
           rs2227241     1        0.301088        14460643 C T
           rs2213847     1        0.301088        14460986 G A
          rs10737920     1        0.301094        14461834 G A
           rs6671472     1        0.301139        14463452 G A
           rs6686025     1        0.301140        14463497 A G
          rs10928029     1        0.301162        14465151 G A
          rs12079247     1        0.301164        14465450 T C
           rs6678827     1        0.301166        14465791 G A
           rs1417144     1        0.301168        14466085 T G
          rs12082321     1        0.301277        14468341 A G
           rs1934656     1        0.301311        14468557 C T
          rs10803463     1        0.301365        14468901 T C
          rs74310449     1        0.301392        14469986 T C
          rs12738487     1        0.301445        14473805 A G
          rs12758112     1        0.301445        14473926 G A
          rs11586698     1        0.301449        14474976 T G
          rs72643142     1        0.301450        14475202 C T
          rs17353931     1        0.301455        14476490 A G
          rs17351732     1        0.301455        14476584 A C
            rs929125     1        0.301466        14477944 G A
          rs10928042     1        0.301576        14486691 C T
           rs7532380     1        0.301577        14487230 C A
          rs10928043     1        0.301577        14487284 T C
           rs9803674     1        0.301588        14490497 T C
           rs2185398     1        0.301589        14491380 C T
          rs10928046     1        0.301589        14491498 A G
           rs7542472     1        0.301591        14493787 T C
           rs6692603     1        0.301593        14494770 T C
          rs10489144     1        0.301593        14495003 G A
           rs6692372     1        0.301594        14495162 A G
           rs1160541     1        0.301603        14496041 G A
          rs11591032     1        0.301607        14496237 C T
           rs1339372     1        0.301608        14496719 C A
          rs12568548     1        0.301608        14496787 G A
           rs7513551     1        0.301609        14499675 A G
           rs4145433     1        0.301615        14500563 G A
           rs4145435     1        0.301615        14500606 G A
         rs112769661     1        0.301642        14502462 C A
           rs6702418     1        0.301643        14502623 G A
            rs646835     1        0.301658        14505595 T C
         rs112760309     1        0.301661        14505645 G A
          rs10928050     1        0.301764        14507057 A G
            rs675997     1        0.301966        14507542 A C
          rs10803473     1        0.302028        14507690 A G
          rs10754914     1        0.302048        14507739 G A
          rs10803474     1        0.302075        14507803 G T
            rs577987     1        0.302505        14509276 A G
          rs12736419     1        0.302512        14509334 T C
            rs574360     1        0.302555        14509688 A G
          rs12736835     1        0.302613        14510164 A G
         rs112360690     1        0.302623        14511053 G A
            rs517269     1        0.302626        14511349 C T
      snp_1_14513468     1        0.302639        14513468 G A
            rs657359     1        0.302640        14513609 G T
           rs6679368     1        0.302653        14515925 A G
           rs1339367     1        0.302670        14518991 C T
         rs139665639     1        0.302678        14520411 G A
       Affx-50010891     1        0.302682        14521333 A G
         rs113625262     1        0.302689        14523337 C T
            rs504469     1        0.302697        14525531 G T
            rs653504     1        0.302698        14525934 T G
          rs12076696     1        0.302708        14529825 A G
          rs16853788     1        0.302708        14530135 A C
         rs111913823     1        0.302709        14530482 G A
         rs112697961     1        0.302727        14538140 G T
            rs647287     1        0.302730        14539152 A G
            rs677769     1        0.302734        14541312 T C
           rs1339366     1        0.302739        14544080 G A
            rs487185     1        0.302742        14546009 G A
           rs1339365     1        0.302742        14546406 C G
          rs10492980     1        0.302743        14547799 G T
          rs12040954     1        0.302745        14550729 G A
          rs12724109     1        0.302746        14553812 A G
           rs4478803     1        0.302750        14559081 C T
         rs141414584     1        0.302752        14560109 A G
          rs10803475     1        0.302753        14561171 G T
           rs6698014     1        0.302770        14566390 T C
           rs6683875     1        0.302773        14567111 G A
          rs12024171     1        0.302776        14567691 T C
          rs10157045     1        0.302875        14575084 G A
          rs10158007     1        0.302878        14575256 T C
          rs12403204     1        0.302888        14575992 A C
           rs4631686     1        0.302916        14577474 G A
           rs7412716     1        0.302927        14577730 A G
          rs72644438     1        0.302998        14579913 G T
          rs78494195     1        0.303078        14582772 G A
          rs12402327     1        0.303096        14583625 G A
          rs10928056     1        0.303109        14585648 G A
           rs4662137     1        0.303116        14586542 A G
           rs4662138     1        0.303116        14586554 C T
          rs12077532     1        0.303189        14588963 T G
         rs113904270     1        0.303336        14590320 G T
          rs28581603     1        0.303502        14592734 G T
          rs10803478     1        0.303506        14593177 G A
         rs116016051     1        0.303513        14593963 A G
          rs10754916     1        0.303513        14594027 T C
          rs10928060     1        0.303525        14595692 C T
          rs12406699     1        0.303531        14598055 C T
           rs6694249     1        0.303537        14600354 G C
           rs7555815     1        0.303545        14603198 T C
          rs11808667     1        0.303556        14607341 A G
         rs116258744     1        0.303557        14607815 A G
           rs1339363     1        0.303566        14611211 A G
          rs74057149     1        0.303567        14611679 G A
           rs6683535     1        0.303570        14612723 A C
           rs1538534     1        0.303604        14622770 T G
           rs6668724     1        0.303609        14623470 T C
          rs10927407     1        0.305052        14629281 C A
           rs1416624     1        0.305144        14629604 C T
          rs11589133     1        0.305154        14630326 C T
            rs946481     1        0.305229        14635852 A C
          rs77183168     1        0.305236        14636793 A G
          rs13375460     1        0.305240        14637581 T C
           rs3737643     1        0.305241        14638612 G A
          rs13373827     1        0.305243        14640620 C T
          rs16853913     1        0.305244        14640807 G T
           rs7552034     1        0.305262        14647480 C T
          rs16853931     1        0.305262        14647667 G A
          rs79956802     1        0.305262        14647927 C T
          rs16853946     1        0.305263        14648592 A G
          rs80092537     1        0.305265        14649128 C T
      snp_1_14649876     1        0.305268        14649876 T C
         rs111521060     1        0.305270        14649994 T G
          rs17395713     1        0.305291        14650679 G T
       Affx-50011009     1        0.305327        14651811 A G
           rs2149507     1        0.305357        14652782 G A
          rs16853957     1        0.305378        14654408 A G
      snp_1_14654618     1        0.305381        14654618 G A
       Affx-50011014     1        0.305404        14656851 T C
            rs820626     1        0.305407        14657100 T G
         rs112597903     1        0.305419        14659955 G A
            rs820623     1        0.305424        14661294 C T
         rs146262680     1        0.305438        14663605 A G
            rs703801     1        0.305438        14663626 T C
            rs703797     1        0.305476        14666142 G A
          rs12028092     1        0.305576        14669229 G A
           rs2789742     1        0.305595        14670764 C T
           rs1416631     1        0.305608        14672341 T G
            rs768725     1        0.305609        14672479 A G
           rs2789745     1        0.305612        14672771 C T
          rs12134370     1        0.305612        14672797 C T
       Affx-50011026     1        0.305612        14672829 G A
           rs2789746     1        0.305615        14673025 G A
           rs2794612     1        0.305619        14673271 T C
           rs7355173     1        0.305631        14676909 C T
          rs12134023     1        0.305634        14677729 C A
           rs3897492     1        0.305639        14678726 A G
          rs12239349     1        0.305642        14679601 A C
           rs4111265     1        0.305668        14688607 C T
          rs12129808     1        0.305669        14688707 T C
          rs35095692     1        0.305671        14689481 G T
         rs113081136     1        0.305676        14690559 G A
            rs820671     1        0.305806        14692271 A G
           rs7538154     1        0.305840        14692672 C T
          rs36073328     1        0.305857        14694453 G A
          rs72869032     1        0.305864        14695196 C T
           rs6429654     1        0.305897        14698609 T G
          rs10754853     1        0.305906        14699523 C T
           rs1539170     1        0.305919        14700486 A G
          rs10803271     1        0.305924        14700829 C T
           rs7519457     1        0.305950        14702567 A G
           rs3856271     1        0.305950        14702568 C T
           rs1556083     1        0.305957        14703298 A G
          rs11590846     1        0.305963        14703854 C T
           rs6689141     1        0.305974        14704441 C T
           rs6686602     1        0.306605        14715919 G T
           rs2050941     1        0.306635        14719847 A G
          rs56131624     1        0.307389        14721185 A C
            rs943919     1        0.307554        14725869 A G
            rs943918     1        0.307559        14726049 A G
          rs12048175     1        0.307560        14726169 G A
          rs12122566     1        0.307561        14726396 C T
          rs12141361     1        0.307561        14726485 A C
           rs1328830     1        0.307585        14731583 C T
          rs12405445     1        0.307590        14732019 C T
          rs79145133     1        0.308067        14735727 A G
            rs820672     1        0.308078        14738391 A C
           rs4308970     1        0.308100        14743776 G A
           rs4573512     1        0.308101        14743972 A G
          rs12119451     1        0.308103        14744591 A G
           rs4128690     1        0.308105        14744881 C T
          rs10927431     1        0.308107        14745480 T C
          rs12123898     1        0.308107        14745572 G A
           rs7531416     1        0.308119        14748760 G A
           rs1328827     1        0.308127        14751585 G T
          rs74724543     1        0.308129        14752452 A G
           rs6429659     1        0.308134        14754646 T C
          rs10754856     1        0.308137        14755827 C T
           rs2183101     1        0.308147        14759635 A G
          rs12078377     1        0.308161        14761365 A G
           rs3889322     1        0.308168        14762465 G T
           rs3927512     1        0.308173        14763918 C T
       Affx-50011131     1        0.308176        14765332 A G
           rs1079222     1        0.308179        14766528 C T
           rs1079221     1        0.308180        14766669 A G
          rs10927437     1        0.308191        14771290 A G
          rs12401776     1        0.308191        14771398 C T
           rs6659859     1        0.308204        14773656 G A
           rs6658316     1        0.308219        14775805 T C
          rs10803280     1        0.308222        14776117 C A
           rs6659078     1        0.308227        14776732 A C
           rs6662664     1        0.308265        14777770 A G
          rs16850259     1        0.308270        14777904 T G
         rs183761669     1        0.308290        14780521 T C
           rs6678375     1        0.308294        14781039 T G
          rs10492983     1        0.308300        14781984 G A
           rs6682103     1        0.308303        14782380 T G
           rs6690681     1        0.308305        14782589 G T
         rs146508829     1        0.308307        14782779 A G
          rs12564154     1        0.308383        14789535 C T
           rs4233527     1        0.308389        14790362 C T
           rs4661496     1        0.308392        14790631 T C
          rs10927440     1        0.308397        14790842 C T
           rs9429255     1        0.308399        14790893 C T
           rs2480054     1        0.308474        14792535 A G
          rs78179663     1        0.308954        14794465 C T
         rs112094539     1        0.309038        14794800 C T
           rs2480057     1        0.309215        14796432 A G
           rs2480060     1        0.309232        14801153 G A
       Affx-50011166     1        0.309232        14801430 A G
         rs138822458     1        0.309234        14802551 A G
           rs7555566     1        0.309238        14804874 A G
           rs4369222     1        0.309238        14805215 C T
           rs2486762     1        0.309247        14807686 T C
          rs61771913     1        0.309248        14808252 T C
           rs2480061     1        0.309249        14808756 T G
           rs4382718     1        0.309249        14809267 G A
           rs2480063     1        0.309253        14811781 G A
           rs1934489     1        0.309255        14812993 C T
          rs10927442     1        0.309262        14814759 G A
          rs75351012     1        0.309276        14819521 G A
          rs12129734     1        0.309277        14819757 A G
          rs12142754     1        0.309281        14821610 C T
         rs184782140     1        0.309281        14821731 G A
          rs16850389     1        0.309284        14823190 A G
          rs12031064     1        0.309285        14823637 G A
         rs116513770     1        0.309287        14824686 G A
      snp_1_14825658     1        0.309289        14825658 C A
          rs12125185     1        0.309289        14825696 A C
          rs12733612     1        0.309290        14826029 A G
          rs10803284     1        0.309329        14830866 A G
          rs10803285     1        0.309330        14830984 C A
          rs10733135     1        0.309331        14831066 G A
      snp_1_14831791     1        0.309336        14831791 G T
          rs77167506     1        0.309355        14835884 C A
          rs78112219     1        0.309418        14837479 C T
          rs16850413     1        0.309427        14837706 G T
          rs12038215     1        0.309442        14838513 T C
           rs5009206     1        0.309453        14839485 C A
          rs11807837     1        0.309471        14841189 A C
          rs12733185     1        0.309487        14842486 G A
          rs12138326     1        0.309531        14845459 G A
          rs61771925     1        0.309540        14845979 A G
         rs116440800     1        0.309563        14847261 C T
           rs3892594     1        0.309596        14849088 C T
           rs6673698     1        0.309769        14849996 T C
          rs12044865     1        0.309892        14853297 G A
          rs75003443     1        0.309912        14858314 G A
            rs868803     1        0.309935        14864123 G A
           rs2211180     1        0.309936        14864580 T C
      snp_1_14866020     1        0.309942        14866020 T C
      snp_1_14868541     1        0.309951        14868541 G A
           rs3927648     1        0.309955        14869726 C T
          rs10927460     1        0.309959        14870568 A G
          rs79239173     1        0.309960        14870920 A G
           rs4523510     1        0.309966        14872671 A G
           rs4385705     1        0.309989        14876032 G A
         rs112984314     1        0.310274        14877837 G A
          rs12031233     1        0.310371        14878386 G A
           rs4661291     1        0.311622        14888753 T C
          rs12034577     1        0.311689        14890046 A G
          rs10927466     1        0.311690        14890071 G A
         rs112744955     1        0.312501        14894803 C T
           rs6693569     1        0.312533        14897443 A G
           rs6703840     1        0.312582        14900419 A G
          rs10927468     1        0.312607        14901191 A G
           rs7527439     1        0.312642        14902252 G A
         rs113906934     1        0.312644        14902320 C T
            rs619719     1        0.312765        14907214 G A
          rs10803288     1        0.312773        14908839 C A
         rs115165264     1        0.312775        14909684 G T
         rs146383980     1        0.312778        14910583 C T
           rs6685406     1        0.312779        14910920 G A
            rs809755     1        0.312779        14911005 T C
       Affx-50011238     1        0.312792        14915445 G A
          rs10733136     1        0.312792        14915476 C T
           rs6676514     1        0.312827        14927445 A G
           rs1344418     1        0.312833        14929423 G T
      snp_1_14931641     1        0.312839        14931641 C T
           rs2473627     1        0.312842        14932613 T C
            rs566329     1        0.312843        14932790 T C
            rs671337     1        0.312843        14932915 A G
           rs2473626     1        0.312847        14934288 G A
         rs181162051     1        0.312863        14935893 C T
         rs141142054     1        0.312869        14936363 T G
          rs11576795     1        0.312884        14937702 T C
            rs693191     1        0.312897        14938803 C T
           rs6668635     1        0.312942        14941194 G A
         rs113040361     1        0.312948        14942345 T C
         rs113945312     1        0.312952        14943102 T C
          rs11578959     1        0.312959        14944191 G T
         rs113726026     1        0.312959        14944290 T C
           rs7542378     1        0.312963        14945041 C A
         rs111233992     1        0.312963        14945099 C T
         rs112782749     1        0.312963        14945129 T C
         rs112290834     1        0.312964        14945199 A G
          rs11579756     1        0.312974        14947920 T C
         rs113833661     1        0.312977        14948762 C T
          rs16850611     1        0.312984        14951305 C T
       Affx-50011275     1        0.312985        14951799 C T
         rs139374482     1        0.313002        14957757 C T
          rs10927473     1        0.313042        14960173 T G
          rs12758763     1        0.313091        14960685 T C
      snp_1_14961240     1        0.313143        14961240 G A
           rs6690160     1        0.313164        14961463 A C
         rs139535781     1        0.313184        14963091 C T
         rs115523118     1        0.313189        14963733 G A
           rs2294888     1        0.313201        14965569 G A
          rs12079312     1        0.313224        14966881 T C
           rs4644484     1        0.313237        14971585 T G
          rs12354173     1        0.313241        14973064 A C
          rs28730493     1        0.313244        14974371 A G
          rs12566144     1        0.313244        14974482 A G
         rs112059525     1        0.313251        14978409 A G
          rs10927481     1        0.313253        14979283 T C
           rs7530538     1        0.313259        14981240 T C
            rs761191     1        0.313267        14981920 C T
           rs7541391     1        0.313267        14982117 G T
           rs6429671     1        0.313271        14984655 T C
         rs145614848     1        0.313271        14985052 A G
          rs77519257     1        0.313274        14987161 A G
          rs12069150     1        0.313276        14989005 C A
           rs1028389     1        0.313286        14994487 G A
          rs12023163     1        0.313342        14995639 G T
           rs3820066     1        0.313451        14997933 G A
          rs10803296     1        0.313490        15001731 G T
           rs1009735     1        0.313496        15003575 T C
           rs7532295     1        0.313515        15009709 G A
           rs2871581     1        0.313516        15009937 G A
           rs4661513     1        0.313517        15010447 T C
          rs10737900     1        0.313523        15014106 G A
          rs10927504     1        0.313528        15017015 G A
           rs3737686     1        0.313531        15018660 C T
          rs16850730     1        0.313540        15023931 G A
         rs116651733     1        0.313540        15024078 G A
          rs12068520     1        0.313543        15025583 A G
           rs6429673     1        0.313543        15025974 A G
           rs6689804     1        0.313549        15028346 G A
         rs112414893     1        0.313550        15028536 C T
         rs115753927     1        0.313593        15039559 G T
          rs16850760     1        0.313601        15041735 C T
           rs1569635     1        0.313612        15043017 C T
           rs1883576     1        0.313642        15044796 T C
          rs10803306     1        0.313679        15046970 G A
            rs926520     1        0.313729        15049895 T G
           rs6671728     1        0.313736        15050177 T C
           rs4661517     1        0.313744        15050524 G A
           rs4661518     1        0.313750        15050866 G A
          rs79969952     1        0.313788        15053159 A G
          rs11800608     1        0.313807        15054286 C T
           rs7532344     1        0.313873        15058013 A G
          rs34172886     1        0.313975        15059653 A G
           rs6690550     1        0.314086        15066365 T C
          rs10803311     1        0.314091        15066944 T C
           rs1997762     1        0.314095        15067407 C A
       Affx-50011356     1        0.314097        15067646 C T
       Affx-50011357     1        0.314101        15068061 G A
         rs116028653     1        0.314103        15068365 C T
           rs6429674     1        0.314138        15072614 C A
           rs6429675     1        0.314139        15072645 G T
           rs7553316     1        0.314173        15075720 A G
           rs6429677     1        0.314173        15075767 T C
          rs10927530     1        0.314179        15076305 G A
           rs7521419     1        0.314179        15076310 G A
           rs6661767     1        0.314192        15077567 T G
           rs6659105     1        0.314192        15077570 A G
          rs10927531     1        0.314198        15078201 C A
          rs58313877     1        0.314234        15082319 C T
            rs742467     1        0.314244        15083515 T C
          rs10927533     1        0.314264        15085775 C T
         rs111970787     1        0.314270        15086442 C T
       Affx-50011360     1        0.314288        15088474 G A
           rs4543785     1        0.314299        15089767 C T
          rs10927540     1        0.314327        15090012 T C
            rs732470     1        0.314728        15093471 C A
            rs732469     1        0.314739        15093562 G A
          rs12133138     1        0.315631        15098043 T G
          rs78199475     1        0.316235        15100693 G A
           rs4661526     1        0.316291        15100939 C T
          rs12088443     1        0.316314        15101344 G A
           rs4661527     1        0.316322        15101600 T G
           rs4661528     1        0.316322        15101602 C T
          rs57289276     1        0.316339        15103953 C T
          rs61772276     1        0.316352        15105779 A C
          rs11576169     1        0.316358        15106529 C T
            rs804125     1        0.316397        15111927 G T
            rs804126     1        0.316398        15112142 A G
           rs1737360     1        0.316411        15113844 G A
           rs1630120     1        0.316414        15114296 G A
           rs1721831     1        0.316422        15115510 T C
           rs1737358     1        0.316424        15115776 T G
           rs1737356     1        0.316426        15116033 G A
           rs1630519     1        0.316427        15116208 G T
           rs7536472     1        0.316429        15116381 G A
         rs111966967     1        0.316434        15117059 C T
           rs1721829     1        0.316434        15117060 A G
          rs34569339     1        0.316464        15118811 G A
           rs6682312     1        0.316486        15119720 A G
           rs1737352     1        0.316504        15120526 G A
           rs7525851     1        0.316599        15123100 G A
           rs1737350     1        0.316602        15123189 T C
           rs3930209     1        0.316738        15126214 G A
          rs10737903     1        0.316876        15129580 C T
           rs6671788     1        0.316897        15130227 C T
          rs11590716     1        0.316907        15131141 A G
            rs804136     1        0.316936        15133668 C A
          rs10927556     1        0.316954        15135253 G T
           rs3845590     1        0.316994        15138738 G A
          rs10489353     1        0.317010        15140362 G A
           rs6694657     1        0.317021        15141987 C T
          rs57129795     1        0.317031        15143618 A G
           rs3888127     1        0.317041        15145166 A G
            rs804139     1        0.317045        15145919 T G
         rs149832632     1        0.317052        15147048 A G
           rs3795756     1        0.317052        15147083 C T
         rs116739238     1        0.317060        15148384 C T
            rs804134     1        0.317161        15150914 T G
         rs116079580     1        0.317234        15151362 T C
          rs12127407     1        0.317462        15152755 T C
          rs12134149     1        0.318142        15154630 C T
          rs11583895     1        0.318746        15158976 G A
           rs3845593     1        0.318794        15162350 A G
         rs147998810     1        0.318842        15165768 G T
         rs150443623     1        0.318845        15166021 C T
          rs76297032     1        0.318850        15166453 G T
          rs11585327     1        0.318857        15167003 G A
          rs61772320     1        0.318870        15168065 A G
       Affx-50011561     1        0.318871        15168137 G A
           rs1108071     1        0.318903        15170633 T C
          rs78887741     1        0.318908        15172695 G A
          rs11585094     1        0.318915        15175291 A G
       Affx-50011567     1        0.318923        15176961 G A
          rs61773562     1        0.318926        15177553 A G
          rs61773566     1        0.318933        15178795 G A
       Affx-50011568     1        0.318941        15180129 G A
           rs6671967     1        0.319105        15181742 A G
           rs3908268     1        0.319280        15182081 T C
           rs3856273     1        0.319317        15182153 G A
            rs804129     1        0.319916        15183309 T C
          rs12760105     1        0.320345        15184139 T C
          rs79016307     1        0.320491        15186514 A G
          rs10803320     1        0.320521        15188019 C T
           rs4661534     1        0.320552        15189231 A C
           rs3845596     1        0.320554        15189299 A G
           rs3765380     1        0.320693        15190264 G A
           rs3765379     1        0.320728        15190419 C A
          rs12734818     1        0.320915        15191252 G A
          rs61442160     1        0.320998        15191988 G A
           rs2803398     1        0.321029        15192621 T C
           rs4661539     1        0.321035        15192916 C A
           rs2807545     1        0.321047        15193585 G A
           rs2690018     1        0.321051        15193855 A G
          rs12094795     1        0.321061        15194561 T C
           rs7416912     1        0.321061        15194562 G T
           rs2803397     1        0.321062        15194652 C T
         rs115910160     1        0.321067        15195020 G T
           rs3845600     1        0.321076        15196135 T C
           rs2803396     1        0.321084        15197909 T C
           rs2803394     1        0.321103        15202729 T C
           rs2807544     1        0.321109        15204245 A G
           rs2690022     1        0.321124        15207952 T C
           rs2801178     1        0.321125        15208212 G T
           rs2801184     1        0.321188        15211527 T C
           rs2690024     1        0.321202        15211824 A C
            rs868047     1        0.321278        15212417 A G
           rs1524160     1        0.322043        15218331 C T
          rs72638346     1        0.322105        15221551 T G
           rs2807554     1        0.322178        15225565 T C
           rs2807555     1        0.322187        15226055 T C
           rs4661543     1        0.322242        15229101 T G
           rs2807562     1        0.322332        15234029 G A
      snp_1_15241960     1        0.322477        15241960 A G
           rs2489772     1        0.322528        15244761 C T
           rs6692559     1        0.322569        15246979 C A
          rs80173829     1        0.322664        15251564 T C
          rs10927579     1        0.322707        15253670 G A
          rs10927580     1        0.322708        15253724 A G
          rs12141413     1        0.322772        15257211 T G
          rs12568821     1        0.322776        15257426 G A
          rs10927586     1        0.323020        15263815 G A
          rs12410007     1        0.323055        15264270 A G
           rs6693394     1        0.323127        15265404 G A
            rs940393     1        0.323150        15266213 C T
          rs12741828     1        0.323194        15267837 G A
          rs10754873     1        0.323217        15268655 G A
      snp_1_15269202     1        0.323232        15269202 G A
       Affx-50011612     1        0.323296        15271462 G A
           rs7546786     1        0.323342        15273097 T C
         rs117227877     1        0.323388        15273387 A G
            rs884813     1        0.323536        15275004 A G
          rs16851049     1        0.323556        15276526 T C
      snp_1_15276744     1        0.323559        15276744 A G
           rs4661548     1        0.323573        15277710 C A
          rs10927592     1        0.323580        15278327 A G
          rs10927593     1        0.323584        15278427 C A
           rs7522410     1        0.323628        15280823 A G
           rs7547875     1        0.323634        15283155 C T
           rs7514440     1        0.323634        15283217 A G
       Affx-50011618     1        0.323639        15283500 C T
          rs58081232     1        0.323645        15284241 C T
          rs28537318     1        0.323649        15284780 G A
          rs11485048     1        0.323651        15285044 G A
           rs6429696     1        0.323661        15286805 C T
          rs11808058     1        0.323662        15287126 C T
          rs56959859     1        0.323668        15288845 G T
           rs4421580     1        0.323670        15289210 C T
          rs10754875     1        0.323691        15294031 G A
          rs10927602     1        0.323699        15295333 A G
          rs10927603     1        0.323702        15295684 C T
           rs2311970     1        0.323719        15296685 T G
         rs111976458     1        0.323767        15299509 T C
           rs2175773     1        0.323769        15299672 A G
           rs7517187     1        0.323775        15300581 G A
           rs7554572     1        0.323776        15300639 T C
           rs1567798     1        0.323785        15301948 G T
          rs10927611     1        0.323811        15303919 A G
          rs12084008     1        0.323811        15303970 G A
           rs4661553     1        0.323822        15304859 C T
           rs2311972     1        0.323828        15305949 T C
           rs7522712     1        0.323837        15307478 G A
          rs10927613     1        0.323845        15308798 C T
           rs4080918     1        0.323852        15309861 C T
          rs12754000     1        0.324631        15314120 A G
          rs12567150     1        0.324634        15314311 A G
           rs7531035     1        0.324641        15315176 G A
          rs12409399     1        0.324678        15317488 A G
           rs1965402     1        0.324697        15318399 G A
          rs10803335     1        0.324716        15320147 G A
           rs4661310     1        0.324728        15320449 C T
          rs16849136     1        0.324729        15320461 G A
          rs12070741     1        0.324790        15321242 C T
          rs34783698     1        0.325120        15323105 A G
           rs3902773     1        0.325186        15323542 T C
          rs10803337     1        0.325300        15324815 C T
           rs7529561     1        0.325536        15328151 A C
           rs7517787     1        0.325537        15328193 C T
          rs10754876     1        0.325550        15329987 G A
          rs10803338     1        0.325552        15330300 C T
           rs6669896     1        0.325552        15330362 C T
           rs7541955     1        0.325560        15331545 T C
           rs2311975     1        0.325606        15332823 T C
           rs6429700     1        0.325663        15333748 G A
           rs6681053     1        0.325730        15334782 T C
           rs7554543     1        0.326082        15337966 G A
          rs11578349     1        0.326242        15338903 G T
          rs12022554     1        0.326248        15338938 A G
           rs7548096     1        0.326366        15339627 A G
           rs6429703     1        0.326422        15339960 T C
           rs4661561     1        0.326444        15341055 A G
           rs4661563     1        0.326449        15341413 G A
          rs10927629     1        0.326466        15342468 G T
          rs10157110     1        0.326474        15343094 T G
            rs869712     1        0.326488        15344403 G T
          rs80309936     1        0.326493        15344852 C T
            rs938252     1        0.326493        15344936 G A
          rs10927631     1        0.326508        15346330 T C
          rs12025960     1        0.326523        15346909 T C
          rs10927632     1        0.326542        15347363 A G
          rs77324826     1        0.326585        15348147 G A
          rs12738665     1        0.326692        15350123 G T
          rs17413451     1        0.326755        15351283 G A
           rs2871890     1        0.326781        15351907 G A
           rs6684496     1        0.326790        15352820 G A
          rs12403509     1        0.326795        15353941 T C
          rs11803332     1        0.326798        15354399 G A
          rs55698907     1        0.326805        15355982 G A
           rs6679504     1        0.326806        15356223 G A
          rs10927634     1        0.326808        15356565 G A
           rs2175771     1        0.326813        15357505 A C
           rs4520412     1        0.326838        15359967 C T
            rs938255     1        0.326846        15360721 C T
          rs12129618     1        0.326847        15360808 T G
          rs16851168     1        0.326866        15362356 C A
           rs6674129     1        0.326877        15363223 A C
         rs150169650     1        0.326889        15364122 A G
          rs10803340     1        0.326927        15366950 G A
          rs10927653     1        0.326950        15368553 A G
           rs6704367     1        0.326990        15371332 T C
            rs578771     1        0.327012        15371724 G A
          rs10927657     1        0.327814        15373378 G T
          rs10803341     1        0.328434        15376091 T C
          rs16851179     1        0.328484        15377086 T C
            rs761288     1        0.328513        15377687 T C
         rs140493942     1        0.328531        15380407 G A
          rs12043121     1        0.328532        15380535 T C
         rs113229368     1        0.328559        15384601 T G
          rs72639857     1        0.328560        15384804 G A
           rs3795757     1        0.328585        15388673 T C
          rs12057431     1        0.328611        15392450 T C
          rs10803344     1        0.328617        15393593 C T
           rs9943244     1        0.328629        15395881 A C
          rs16851219     1        0.328641        15398240 C T
          rs58489848     1        0.328662        15402127 C T
           rs4661572     1        0.328662        15402156 A G
            rs742662     1        0.328669        15403275 C T
           rs1000313     1        0.328711        15405489 A G
           rs1000314     1        0.328713        15405907 A G
           rs6665995     1        0.328726        15410423 A G
           rs6429709     1        0.328728        15410999 A G
          rs10927670     1        0.328741        15412415 G T
          rs72639897     1        0.328746        15412796 T C
          rs10927672     1        0.328747        15412921 A G
           rs2221926     1        0.328753        15413355 G A
          rs12036611     1        0.328754        15413459 C T
          rs61320899     1        0.328766        15414347 A G
           rs4661575     1        0.328767        15414413 C T
      snp_1_15415084     1        0.328804        15415084 T G
           rs4661318     1        0.329138        15421785 T C
          rs72640706     1        0.329221        15423481 C T
           rs3752934     1        0.329283        15424731 T C
      snp_1_15426339     1        0.330060        15426339 C T
      snp_1_15426404     1        0.330091        15426404 C T
            rs532075     1        0.330436        15427117 C T
            rs476859     1        0.330522        15428508 C T
          rs72873812     1        0.330575        15429370 C A
           rs6695209     1        0.330669        15430895 G A
            rs523125     1        0.330669        15430933 G A
            rs544599     1        0.330719        15433707 G A
          rs72640722     1        0.330740        15434891 A G
            rs496567     1        0.330747        15435257 A G
          rs10803354     1        0.330813        15438990 G A
           rs6659639     1        0.330834        15440156 G A
           rs1055412     1        0.330846        15441275 C T
            rs705581     1        0.330849        15441494 G A
           rs2235789     1        0.330856        15442058 T C
           rs2235788     1        0.330866        15442795 T C
           rs2235783     1        0.330887        15444487 G A
           rs2235782     1        0.330887        15444563 T C
           rs2235781     1        0.330888        15444643 A G
          rs10927679     1        0.330890        15444832 C T
          rs13375820     1        0.330905        15446168 G A
          rs16851308     1        0.330915        15447073 C T
           rs1546906     1        0.330920        15447498 A G
            rs733677     1        0.330935        15448760 G T
           rs1005448     1        0.330946        15450107 T C
          rs41269427     1        0.330953        15450903 T C
          rs10803355     1        0.330989        15455192 C T
           rs4661578     1        0.330995        15455423 C T
          rs34779046     1        0.330998        15456546 G A
          rs12046866     1        0.330999        15456919 G A
           rs4661579     1        0.331017        15465487 G A
           rs2206761     1        0.331020        15466832 C T
         rs142021875     1        0.331021        15466931 G A
          rs10927687     1        0.331026        15467250 G A
           rs6429711     1        0.331026        15467263 C T
            rs761301     1        0.331082        15471992 T G
           rs2064367     1        0.331083        15472195 G A
          rs61782687     1        0.331089        15475627 C A
           rs7517305     1        0.331090        15476397 G A
           rs1883761     1        0.331093        15477865 G A
           rs7525947     1        0.331101        15481819 T C
           rs6429717     1        0.331103        15483191 A C
          rs11582684     1        0.331125        15490962 A G
           rs7540957     1        0.331131        15492032 A G
           rs7537427     1        0.331136        15492840 G A
          rs72640791     1        0.331143        15494148 G T
          rs78615461     1        0.331148        15495110 A G
           rs6689923     1        0.331164        15497954 A G
           rs4436387     1        0.331165        15498452 T C
          rs16851358     1        0.331170        15500332 C T
       Affx-50011691     1        0.331171        15500483 G T
          rs12057514     1        0.331176        15502652 C T
           rs1883758     1        0.331179        15503651 C T
          rs10927697     1        0.331179        15503688 G A
           rs4661590     1        0.331181        15504073 G T
          rs10927698     1        0.331182        15504403 T G
          rs12135755     1        0.331541        15507320 T C
           rs4661594     1        0.331555        15507952 T G
          rs10737907     1        0.331586        15509852 A G
            rs761297     1        0.331609        15510937 C T
           rs4067936     1        0.331612        15511057 A G
          rs11589870     1        0.331636        15512131 G A
          rs11588245     1        0.331636        15512178 A G
           rs4661596     1        0.331637        15512340 T C
           rs2312330     1        0.331640        15513047 T C
          rs10927706     1        0.331643        15514160 A G
          rs10927710     1        0.331655        15518174 G A
          rs16851387     1        0.331657        15518792 G A
           rs6692220     1        0.331663        15520583 G A
          rs10927713     1        0.331664        15520987 C T
           rs4661598     1        0.331674        15524849 G A
           rs7528237     1        0.331680        15525229 G A
          rs59069064     1        0.331690        15527600 G A
           rs4369223     1        0.331693        15528334 C T
           rs2050233     1        0.331694        15528487 G A
           rs4661599     1        0.331700        15529536 T C
           rs7536482     1        0.331707        15530260 T C
          rs10927720     1        0.331735        15532130 C T
           rs4661603     1        0.331759        15533105 A G
           rs4661607     1        0.331871        15537858 T C
          rs10927724     1        0.331888        15538614 A C
           rs1316533     1        0.331901        15539483 G A
           rs1316277     1        0.331912        15539953 C T
          rs72874043     1        0.331913        15540098 G A
           rs6429728     1        0.331917        15540685 A G
           rs6429729     1        0.331917        15540734 T C
      snp_1_15540915     1        0.331919        15540915 G A
           rs3820064     1        0.331940        15542073 G A
           rs3820063     1        0.331940        15542097 T C
          rs10927729     1        0.331945        15542621 G A
          rs17405463     1        0.331952        15543354 G A
           rs4297286     1        0.331967        15544239 G T
          rs12121147     1        0.331971        15545581 G A
           rs3753313     1        0.331973        15546077 G A
              rs7681     1        0.331975        15546761 G A
               rs549     1        0.331975        15546825 A G
       Affx-50011697     1        0.331976        15547006 C T
          rs10737909     1        0.331985        15548636 G T
           rs4661327     1        0.331986        15548673 A G
          rs10803369     1        0.332001        15550525 C A
           rs6692531     1        0.332018        15553764 C T
           rs1780588     1        0.332024        15554229 T G
          rs12065762     1        0.332030        15554855 A G
          rs12065765     1        0.332031        15554875 A G
           rs7355207     1        0.332048        15556314 C T
           rs6702579     1        0.332059        15556581 C T
          rs10803370     1        0.332073        15556940 T C
           rs6429731     1        0.332151        15558885 T G
           rs6429732     1        0.332153        15558938 T C
            rs767255     1        0.332177        15560900 T G
          rs57809549     1        0.332182        15561053 T G
          rs12034146     1        0.332187        15561181 T C
          rs35168704     1        0.332190        15561254 C T
           rs1780593     1        0.332247        15562593 C T
           rs1985917     1        0.332254        15562759 C T
          rs12033237     1        0.332261        15562922 G A
          rs58636266     1        0.332317        15564121 C T
           rs1752026     1        0.332353        15564890 G A
           rs4644485     1        0.332360        15566803 C T
          rs10803372     1        0.332362        15567508 C T
          rs16851463     1        0.332756        15569521 T G
          rs11585810     1        0.332833        15569712 G A
          rs11585832     1        0.332888        15569822 G A
           rs1752021     1        0.334140        15572070 A G
          rs72642382     1        0.334239        15572354 G A
           rs1752010     1        0.334625        15576311 C T
           rs1752005     1        0.334625        15577022 A G
       Affx-50011701     1        0.334625        15579436 G A
          rs10927749     1        0.334627        15580300 T C
          rs75168753     1        0.334628        15581215 A G
[truncated: 77,279,833 more chars]
