# Supplementary material for: South-to-north migration preceded the advent of intensive farming in the Maya region
Source: Nat Commun. 2022 Mar 22;13:1530. doi: 10.1038/s41467-022-29158-y (PMC8940966; doi:10.1038/s41467-022-29158-y)
Supplement: Supplementary file 5 — Supplementary Data 9 [file 41467_2022_29158_MOESM5_ESM.zip › Ancient.Belize.ProcessedGenotypeData/README]

This dataset includes ancient genotype data as described in Kennett et al. (2022) in PACKEDANCESTRYMAP format.

You may convert the data to other formats using the "convertf" utility of EIGENSOFT (https://data.broadinstitute.org/alkesgroup/EIGENSOFT/).

A number of different analyses can be performed using the appliations in ADMIXTOOLS (https://github.com/DReichLab/AdmixTools).

The dataset includes three files: *.geno (genotype data), *.ind (individual data), and *.snp (SNP data). Together they contain genotype information for 20 ancient individuals from Belize. One individual has a second version provided with an '_all' suffix, which indicates the inclusion of additional data from a non-UDG-treated library. Three individuals (indicated with a '_d' suffix) have data provided here only from damaged sequences because of potential contamination.

BAM files:

You may find sequence read data for the individuals reported here in the European Nucleotide Archive (https://www.ebi.ac.uk/ena/) under accession number PRJEB49391.

Paper reference:

D. J. Kennett et al. "South-to-North Migration Preceded the Advent of Intensive Farming in the Maya Region." Nature Communications (2022). 
