# Supplementary material for: South-to-north migration preceded the advent of intensive farming in the Maya region
Source: Nat Commun. 2022 Mar 22;13:1530. doi: 10.1038/s41467-022-29158-y (PMC8940966; doi:10.1038/s41467-022-29158-y)
Supplement: Supplementary file 5 — Supplementary Data 9 [file 41467_2022_29158_MOESM5_ESM.zip › Ancient.Belize.ProcessedGenotypeData/Belize.ind]

               I5454 M Belize_late
               I5455 M Belize_late
               I6235 M Belize_late
               I6236 F Belize_late
               I7544 F Belize_late
               I8041 M Belize_late
           I3442_all M Belize_late_all
               I3442 M Belize_late
              I13267 F Belize_late
              I19942 F Belize_late
              I19950 M Belize_late
            I19944_d M Belize_late_low_coverage
            I20428_d M Belize_low_coverage
              I19169 M Belize_early
              I19167 M Belize_late_low_coverage
               I7543 M Belize_late
              I19170 F Belize_early
              I24541 U Belize_low_coverage
              I24540 F Belize_late
            I24542_d F Belize_late
              I13268 M Belize_early
